# Supplementary material for: A Fluorescent Probe Enables the Discovery of Improved Antagonists Targeting the Intracellular Allosteric Site of the Chemokine Receptor CCR7
Source: J Med Chem. 2025 Feb 12;68(4):4308–33. doi: 10.1021/acs.jmedchem.4c02102 (PMC11873976; doi:10.1021/acs.jmedchem.4c02102)
Supplement: Supplementary file 3 — jm4c02102_si_003.pdb [file jm4c02102_si_003.pdb]

ATOM      1  N   ASP P   1     -35.122 -12.735  28.444  1.00  0.00           N  
ATOM      2  CA  ASP P   1     -35.766 -13.059  27.176  1.00  0.00           C  
ATOM      3  C   ASP P   1     -34.879 -13.982  26.339  1.00  0.00           C  
ATOM      4  O   ASP P   1     -34.025 -13.524  25.580  1.00  0.00           O  
ATOM      5  CB  ASP P   1     -36.032 -11.803  26.360  1.00  0.00           C  
ATOM      6  CG  ASP P   1     -36.700 -12.186  25.042  1.00  0.00           C  
ATOM      7  OD1 ASP P   1     -37.960 -12.234  25.028  1.00  0.00           O  
ATOM      8  OD2 ASP P   1     -35.946 -12.428  24.063  1.00  0.00           O1-
ATOM      9  CY  ASP P   1     -34.801 -13.717  29.306  1.00  0.00           C  
ATOM     10  OY  ASP P   1     -35.030 -14.902  29.071  1.00  0.00           O  
ATOM     11  CAY ASP P   1     -34.147 -13.298  30.577  1.00  0.00           C  
ATOM     12  H   ASP P   1     -34.919 -11.783  28.673  1.00  0.00           H  
ATOM     13  HA  ASP P   1     -36.723 -13.567  27.367  1.00  0.00           H  
ATOM     14 1HB  ASP P   1     -35.080 -11.290  26.159  1.00  0.00           H  
ATOM     15 2HB  ASP P   1     -36.694 -11.128  26.921  1.00  0.00           H  
ATOM     16 1HA  ASP P   1     -33.924 -14.179  31.197  1.00  0.00           H  
ATOM     17 2HA  ASP P   1     -34.825 -12.623  31.121  1.00  0.00           H  
ATOM     18 3HA  ASP P   1     -33.199 -12.785  30.355  1.00  0.00           H  
ATOM     19  N   VAL P   2     -35.090 -15.290  26.481  1.00  0.00           N  
ATOM     20  CA  VAL P   2     -34.270 -16.302  25.827  1.00  0.00           C  
ATOM     21  C   VAL P   2     -35.181 -17.398  25.285  1.00  0.00           C  
ATOM     22  O   VAL P   2     -36.390 -17.412  25.525  1.00  0.00           O  
ATOM     23  CB  VAL P   2     -33.208 -16.897  26.781  1.00  0.00           C  
ATOM     24  CG1 VAL P   2     -32.085 -15.892  27.039  1.00  0.00           C  
ATOM     25  CG2 VAL P   2     -33.852 -17.323  28.098  1.00  0.00           C  
ATOM     26  H   VAL P   2     -35.846 -15.591  27.063  1.00  0.00           H  
ATOM     27  HA  VAL P   2     -33.743 -15.843  24.978  1.00  0.00           H  
ATOM     28  HB  VAL P   2     -32.775 -17.787  26.301  1.00  0.00           H  
ATOM     29 1HG1 VAL P   2     -32.497 -14.992  27.518  1.00  0.00           H  
ATOM     30 2HG1 VAL P   2     -31.640 -15.629  26.068  1.00  0.00           H  
ATOM     31 3HG1 VAL P   2     -31.343 -16.328  27.724  1.00  0.00           H  
ATOM     32 1HG2 VAL P   2     -34.947 -17.301  27.999  1.00  0.00           H  
ATOM     33 2HG2 VAL P   2     -33.532 -16.611  28.872  1.00  0.00           H  
ATOM     34 3HG2 VAL P   2     -33.559 -18.355  28.342  1.00  0.00           H  
ATOM     35  N   ARG P   3     -34.580 -18.319  24.534  1.00  0.00           N  
ATOM     36  CA  ARG P   3     -35.290 -19.466  23.983  1.00  0.00           C  
ATOM     37  C   ARG P   3     -34.262 -20.505  23.557  1.00  0.00           C  
ATOM     38  O   ARG P   3     -33.062 -20.228  23.476  1.00  0.00           O  
ATOM     39  CB  ARG P   3     -36.265 -19.003  22.878  1.00  0.00           C  
ATOM     40  CG  ARG P   3     -37.435 -19.983  22.669  1.00  0.00           C  
ATOM     41  CD  ARG P   3     -38.502 -19.432  21.713  1.00  0.00           C  
ATOM     42  NE  ARG P   3     -38.024 -19.368  20.322  1.00  0.00           N  
ATOM     43  CZ  ARG P   3     -38.249 -18.372  19.444  1.00  0.00           C  
ATOM     44  NH1 ARG P   3     -38.966 -17.284  19.766  1.00  0.00           N  
ATOM     45  NH2 ARG P   3     -37.743 -18.476  18.208  1.00  0.00           N1+
ATOM     46  H   ARG P   3     -33.604 -18.220  24.341  1.00  0.00           H  
ATOM     47  HA  ARG P   3     -35.897 -19.913  24.785  1.00  0.00           H  
ATOM     48 1HB  ARG P   3     -35.710 -18.906  21.933  1.00  0.00           H  
ATOM     49 2HB  ARG P   3     -36.672 -18.019  23.153  1.00  0.00           H  
ATOM     50 1HG  ARG P   3     -37.903 -20.190  23.643  1.00  0.00           H  
ATOM     51 2HG  ARG P   3     -37.041 -20.924  22.257  1.00  0.00           H  
ATOM     52 1HD  ARG P   3     -38.769 -18.422  22.059  1.00  0.00           H  
ATOM     53 2HD  ARG P   3     -39.387 -20.085  21.731  1.00  0.00           H  
ATOM     54  HE  ARG P   3     -37.478 -20.140  19.997  1.00  0.00           H  
ATOM     55 1HH1 ARG P   3     -39.353 -17.194  20.684  1.00  0.00           H  
ATOM     56 2HH1 ARG P   3     -39.113 -16.564  19.088  1.00  0.00           H  
ATOM     57 1HH2 ARG P   3     -37.209 -19.282  17.952  1.00  0.00           H  
ATOM     58 2HH2 ARG P   3     -37.899 -17.747  17.541  1.00  0.00           H  
ATOM     59  N   ASN P   4     -34.751 -21.719  23.295  1.00  0.00           N  
ATOM     60  CA  ASN P   4     -33.911 -22.807  22.809  1.00  0.00           C  
ATOM     61  C   ASN P   4     -34.522 -23.512  21.602  1.00  0.00           C  
ATOM     62  O   ASN P   4     -34.049 -24.592  21.223  1.00  0.00           O  
ATOM     63  CB  ASN P   4     -33.628 -23.821  23.924  1.00  0.00           C  
ATOM     64  CG  ASN P   4     -34.889 -24.477  24.448  1.00  0.00           C  
ATOM     65  OD1 ASN P   4     -35.976 -23.900  24.382  1.00  0.00           O  
ATOM     66  ND2 ASN P   4     -34.750 -25.690  24.975  1.00  0.00           N  
ATOM     67  H   ASN P   4     -35.726 -21.888  23.437  1.00  0.00           H  
ATOM     68  HA  ASN P   4     -32.945 -22.386  22.493  1.00  0.00           H  
ATOM     69 1HB  ASN P   4     -33.126 -23.299  24.752  1.00  0.00           H  
ATOM     70 2HB  ASN P   4     -32.963 -24.605  23.534  1.00  0.00           H  
ATOM     71 1HD2 ASN P   4     -35.548 -26.172  25.337  1.00  0.00           H  
ATOM     72 2HD2 ASN P   4     -33.848 -26.120  25.009  1.00  0.00           H  
ATOM     73  N   PHE P   5     -35.579 -22.948  21.009  1.00  0.00           N  
ATOM     74  CA  PHE P   5     -35.958 -23.357  19.663  1.00  0.00           C  
ATOM     75  C   PHE P   5     -34.933 -22.862  18.643  1.00  0.00           C  
ATOM     76  O   PHE P   5     -34.750 -23.481  17.588  1.00  0.00           O  
ATOM     77  CB  PHE P   5     -37.370 -22.851  19.338  1.00  0.00           C  
ATOM     78  CG  PHE P   5     -38.473 -23.567  20.096  1.00  0.00           C  
ATOM     79  CD1 PHE P   5     -39.707 -22.962  20.288  1.00  0.00           C  
ATOM     80  CD2 PHE P   5     -38.275 -24.846  20.605  1.00  0.00           C  
ATOM     81  CE1 PHE P   5     -40.721 -23.614  20.977  1.00  0.00           C  
ATOM     82  CE2 PHE P   5     -39.285 -25.504  21.296  1.00  0.00           C  
ATOM     83  CZ  PHE P   5     -40.510 -24.887  21.481  1.00  0.00           C  
ATOM     84  H   PHE P   5     -36.108 -22.247  21.488  1.00  0.00           H  
ATOM     85  HA  PHE P   5     -35.976 -24.456  19.618  1.00  0.00           H  
ATOM     86 1HB  PHE P   5     -37.524 -22.991  18.258  1.00  0.00           H  
ATOM     87 2HB  PHE P   5     -37.439 -21.784  19.595  1.00  0.00           H  
ATOM     88  HD1 PHE P   5     -39.881 -21.971  19.896  1.00  0.00           H  
ATOM     89  HD2 PHE P   5     -37.323 -25.335  20.461  1.00  0.00           H  
ATOM     90  HE1 PHE P   5     -41.675 -23.128  21.120  1.00  0.00           H  
ATOM     91  HE2 PHE P   5     -39.114 -26.496  21.688  1.00  0.00           H  
ATOM     92  HZ  PHE P   5     -41.298 -25.396  22.016  1.00  0.00           H  
ATOM     93  N   LYS P   6     -34.235 -21.766  18.961  1.00  0.00           N  
ATOM     94  CA  LYS P   6     -33.050 -21.344  18.224  1.00  0.00           C  
ATOM     95  C   LYS P   6     -31.921 -22.368  18.286  1.00  0.00           C  
ATOM     96  O   LYS P   6     -30.890 -22.170  17.631  1.00  0.00           O  
ATOM     97  CB  LYS P   6     -32.547 -20.016  18.783  1.00  0.00           C  
ATOM     98  CG  LYS P   6     -31.972 -20.155  20.186  1.00  0.00           C  
ATOM     99  CD  LYS P   6     -31.826 -18.817  20.886  1.00  0.00           C  
ATOM    100  CE  LYS P   6     -33.175 -18.153  21.103  1.00  0.00           C  
ATOM    101  NZ  LYS P   6     -33.069 -17.013  22.053  1.00  0.00           N1+
ATOM    102  H   LYS P   6     -34.539 -21.213  19.737  1.00  0.00           H  
ATOM    103  HA  LYS P   6     -33.319 -21.192  17.168  1.00  0.00           H  
ATOM    104 1HB  LYS P   6     -33.384 -19.303  18.811  1.00  0.00           H  
ATOM    105 2HB  LYS P   6     -31.765 -19.623  18.116  1.00  0.00           H  
ATOM    106 1HG  LYS P   6     -30.983 -20.632  20.120  1.00  0.00           H  
ATOM    107 2HG  LYS P   6     -32.637 -20.798  20.781  1.00  0.00           H  
ATOM    108 1HD  LYS P   6     -31.194 -18.157  20.273  1.00  0.00           H  
ATOM    109 2HD  LYS P   6     -31.340 -18.971  21.861  1.00  0.00           H  
ATOM    110 1HE  LYS P   6     -33.863 -18.911  21.504  1.00  0.00           H  
ATOM    111 2HE  LYS P   6     -33.557 -17.762  20.149  1.00  0.00           H  
ATOM    112 1HZ  LYS P   6     -33.932 -16.911  22.548  1.00  0.00           H  
ATOM    113 2HZ  LYS P   6     -32.873 -16.173  21.546  1.00  0.00           H  
ATOM    114 3HZ  LYS P   6     -32.330 -17.188  22.704  1.00  0.00           H  
ATOM    115  N   ALA P   7     -32.069 -23.429  19.084  1.00  0.00           N  
ATOM    116  CA  ALA P   7     -31.082 -24.500  19.091  1.00  0.00           C  
ATOM    117  C   ALA P   7     -31.343 -25.494  17.968  1.00  0.00           C  
ATOM    118  O   ALA P   7     -30.396 -26.001  17.360  1.00  0.00           O  
ATOM    119  CB  ALA P   7     -31.070 -25.211  20.446  1.00  0.00           C  
ATOM    120  H   ALA P   7     -32.867 -23.489  19.684  1.00  0.00           H  
ATOM    121  HA  ALA P   7     -30.085 -24.063  18.931  1.00  0.00           H  
ATOM    122 1HB  ALA P   7     -31.986 -25.810  20.558  1.00  0.00           H  
ATOM    123 2HB  ALA P   7     -31.028 -24.439  21.229  1.00  0.00           H  
ATOM    124 3HB  ALA P   7     -30.212 -25.897  20.501  1.00  0.00           H  
ATOM    125  N   TRP P   8     -32.614 -25.780  17.673  1.00  0.00           N  
ATOM    126  CA  TRP P   8     -32.963 -26.640  16.548  1.00  0.00           C  
ATOM    127  C   TRP P   8     -33.189 -25.866  15.252  1.00  0.00           C  
ATOM    128  O   TRP P   8     -33.222 -26.483  14.179  1.00  0.00           O  
ATOM    129  CB  TRP P   8     -34.215 -27.476  16.866  1.00  0.00           C  
ATOM    130  CG  TRP P   8     -35.523 -26.733  16.692  1.00  0.00           C  
ATOM    131  CD1 TRP P   8     -36.219 -26.061  17.657  1.00  0.00           C  
ATOM    132  CD2 TRP P   8     -36.293 -26.601  15.483  1.00  0.00           C  
ATOM    133  NE1 TRP P   8     -37.364 -25.511  17.125  1.00  0.00           N  
ATOM    134  CE2 TRP P   8     -37.432 -25.828  15.794  1.00  0.00           C  
ATOM    135  CE3 TRP P   8     -36.126 -27.058  14.170  1.00  0.00           C  
ATOM    136  CZ2 TRP P   8     -38.397 -25.504  14.841  1.00  0.00           C  
ATOM    137  CZ3 TRP P   8     -37.085 -26.732  13.225  1.00  0.00           C  
ATOM    138  CH2 TRP P   8     -38.205 -25.965  13.565  1.00  0.00           C  
ATOM    139  H   TRP P   8     -33.344 -25.395  18.237  1.00  0.00           H  
ATOM    140  HA  TRP P   8     -32.133 -27.341  16.376  1.00  0.00           H  
ATOM    141 1HB  TRP P   8     -34.142 -27.816  17.910  1.00  0.00           H  
ATOM    142 2HB  TRP P   8     -34.229 -28.352  16.200  1.00  0.00           H  
ATOM    143  HD1 TRP P   8     -35.915 -25.974  18.690  1.00  0.00           H  
ATOM    144  HE1 TRP P   8     -38.036 -24.968  17.628  1.00  0.00           H  
ATOM    145  HE3 TRP P   8     -35.266 -27.653  13.899  1.00  0.00           H  
ATOM    146  HZ2 TRP P   8     -39.263 -24.912  15.099  1.00  0.00           H  
ATOM    147  HZ3 TRP P   8     -36.966 -27.076  12.208  1.00  0.00           H  
ATOM    148  HH2 TRP P   8     -38.935 -25.731  12.804  1.00  0.00           H  
ATOM    149  N   PHE P   9     -33.343 -24.539  15.321  1.00  0.00           N  
ATOM    150  CA  PHE P   9     -33.513 -23.751  14.103  1.00  0.00           C  
ATOM    151  C   PHE P   9     -32.300 -23.879  13.187  1.00  0.00           C  
ATOM    152  O   PHE P   9     -32.444 -23.934  11.960  1.00  0.00           O  
ATOM    153  CB  PHE P   9     -33.770 -22.283  14.458  1.00  0.00           C  
ATOM    154  CG  PHE P   9     -33.067 -21.303  13.555  1.00  0.00           C  
ATOM    155  CD1 PHE P   9     -31.969 -20.588  14.011  1.00  0.00           C  
ATOM    156  CD2 PHE P   9     -33.504 -21.092  12.250  1.00  0.00           C  
ATOM    157  CE1 PHE P   9     -31.316 -19.681  13.188  1.00  0.00           C  
ATOM    158  CE2 PHE P   9     -32.852 -20.194  11.417  1.00  0.00           C  
ATOM    159  CZ  PHE P   9     -31.758 -19.484  11.888  1.00  0.00           C  
ATOM    160  H   PHE P   9     -33.342 -24.084  16.211  1.00  0.00           H  
ATOM    161  HA  PHE P   9     -34.392 -24.126  13.558  1.00  0.00           H  
ATOM    162 1HB  PHE P   9     -33.425 -22.133  15.492  1.00  0.00           H  
ATOM    163 2HB  PHE P   9     -34.848 -22.077  14.385  1.00  0.00           H  
ATOM    164  HD1 PHE P   9     -31.617 -20.739  15.021  1.00  0.00           H  
ATOM    165  HD2 PHE P   9     -34.362 -21.635  11.881  1.00  0.00           H  
ATOM    166  HE1 PHE P   9     -30.465 -19.129  13.559  1.00  0.00           H  
ATOM    167  HE2 PHE P   9     -33.196 -20.048  10.404  1.00  0.00           H  
ATOM    168  HZ  PHE P   9     -31.252 -18.780  11.245  1.00  0.00           H  
ATOM    169  N   LEU P  10     -31.104 -23.937  13.762  1.00  0.00           N  
ATOM    170  CA  LEU P  10     -29.881 -23.952  12.968  1.00  0.00           C  
ATOM    171  C   LEU P  10     -29.586 -25.309  12.322  1.00  0.00           C  
ATOM    172  O   LEU P  10     -29.025 -25.333  11.220  1.00  0.00           O  
ATOM    173  CB  LEU P  10     -28.703 -23.492  13.831  1.00  0.00           C  
ATOM    174  CG  LEU P  10     -28.618 -21.976  14.000  1.00  0.00           C  
ATOM    175  CD1 LEU P  10     -27.615 -21.604  15.069  1.00  0.00           C  
ATOM    176  CD2 LEU P  10     -28.244 -21.330  12.684  1.00  0.00           C  
ATOM    177  H   LEU P  10     -31.041 -23.971  14.759  1.00  0.00           H  
ATOM    178  HA  LEU P  10     -29.993 -23.221  12.154  1.00  0.00           H  
ATOM    179 1HB  LEU P  10     -27.771 -23.844  13.366  1.00  0.00           H  
ATOM    180 2HB  LEU P  10     -28.800 -23.950  14.827  1.00  0.00           H  
ATOM    181  HG  LEU P  10     -29.608 -21.605  14.304  1.00  0.00           H  
ATOM    182 1HD1 LEU P  10     -26.616 -21.961  14.780  1.00  0.00           H  
ATOM    183 2HD1 LEU P  10     -27.929 -22.088  16.006  1.00  0.00           H  
ATOM    184 3HD1 LEU P  10     -27.564 -20.510  15.170  1.00  0.00           H  
ATOM    185 1HD2 LEU P  10     -29.093 -21.393  11.987  1.00  0.00           H  
ATOM    186 2HD2 LEU P  10     -27.382 -21.876  12.274  1.00  0.00           H  
ATOM    187 3HD2 LEU P  10     -28.015 -20.266  12.841  1.00  0.00           H  
ATOM    188  N   PRO P  11     -29.903 -26.451  12.954  1.00  0.00           N  
ATOM    189  CA  PRO P  11     -29.728 -27.737  12.248  1.00  0.00           C  
ATOM    190  C   PRO P  11     -30.371 -27.801  10.872  1.00  0.00           C  
ATOM    191  O   PRO P  11     -29.775 -28.374   9.952  1.00  0.00           O  
ATOM    192  CB  PRO P  11     -30.375 -28.749  13.203  1.00  0.00           C  
ATOM    193  CG  PRO P  11     -30.304 -28.123  14.559  1.00  0.00           C  
ATOM    194  CD  PRO P  11     -29.935 -26.660  14.412  1.00  0.00           C  
ATOM    195  HA  PRO P  11     -28.656 -27.967  12.156  1.00  0.00           H  
ATOM    196 1HB  PRO P  11     -29.826 -29.702  13.187  1.00  0.00           H  
ATOM    197 2HB  PRO P  11     -31.421 -28.937  12.918  1.00  0.00           H  
ATOM    198 1HG  PRO P  11     -31.280 -28.211  15.060  1.00  0.00           H  
ATOM    199 2HG  PRO P  11     -29.545 -28.638  15.166  1.00  0.00           H  
ATOM    200 1HD  PRO P  11     -30.698 -26.030  14.892  1.00  0.00           H  
ATOM    201 2HD  PRO P  11     -28.946 -26.449  14.844  1.00  0.00           H  
ATOM    202  N   ILE P  12     -31.574 -27.250  10.703  1.00  0.00           N  
ATOM    203  CA  ILE P  12     -32.211 -27.289   9.389  1.00  0.00           C  
ATOM    204  C   ILE P  12     -31.625 -26.217   8.476  1.00  0.00           C  
ATOM    205  O   ILE P  12     -31.467 -26.434   7.269  1.00  0.00           O  
ATOM    206  CB  ILE P  12     -33.744 -27.160   9.525  1.00  0.00           C  
ATOM    207  CG1 ILE P  12     -34.138 -25.854  10.226  1.00  0.00           C  
ATOM    208  CG2 ILE P  12     -34.320 -28.354  10.279  1.00  0.00           C  
ATOM    209  CD1 ILE P  12     -34.490 -24.718   9.279  1.00  0.00           C  
ATOM    210  H   ILE P  12     -32.038 -26.812  11.473  1.00  0.00           H  
ATOM    211  HA  ILE P  12     -32.003 -28.267   8.931  1.00  0.00           H  
ATOM    212  HB  ILE P  12     -34.176 -27.150   8.513  1.00  0.00           H  
ATOM    213 1HG1 ILE P  12     -33.289 -25.529  10.863  1.00  0.00           H  
ATOM    214 2HG1 ILE P  12     -35.017 -26.055  10.873  1.00  0.00           H  
ATOM    215 1HG2 ILE P  12     -33.896 -28.391  11.293  1.00  0.00           H  
ATOM    216 2HG2 ILE P  12     -34.046 -29.264   9.725  1.00  0.00           H  
ATOM    217 3HG2 ILE P  12     -35.410 -28.246  10.375  1.00  0.00           H  
ATOM    218 1HD1 ILE P  12     -35.456 -24.925   8.794  1.00  0.00           H  
ATOM    219 2HD1 ILE P  12     -33.696 -24.657   8.520  1.00  0.00           H  
ATOM    220 3HD1 ILE P  12     -34.593 -23.779   9.843  1.00  0.00           H  
ATOM    221  N   MET P  13     -31.275 -25.056   9.038  1.00  0.00           N  
ATOM    222  CA  MET P  13     -30.745 -23.966   8.229  1.00  0.00           C  
ATOM    223  C   MET P  13     -29.398 -24.338   7.623  1.00  0.00           C  
ATOM    224  O   MET P  13     -29.190 -24.187   6.414  1.00  0.00           O  
ATOM    225  CB  MET P  13     -30.628 -22.700   9.071  1.00  0.00           C  
ATOM    226  CG  MET P  13     -30.416 -21.457   8.246  1.00  0.00           C  
ATOM    227  SD  MET P  13     -29.654 -20.135   9.198  1.00  0.00           S  
ATOM    228  CE  MET P  13     -27.942 -20.644   9.153  1.00  0.00           C  
ATOM    229  H   MET P  13     -31.378 -24.934  10.025  1.00  0.00           H  
ATOM    230  HA  MET P  13     -31.444 -23.762   7.405  1.00  0.00           H  
ATOM    231 1HB  MET P  13     -29.779 -22.814   9.761  1.00  0.00           H  
ATOM    232 2HB  MET P  13     -31.551 -22.580   9.657  1.00  0.00           H  
ATOM    233 1HG  MET P  13     -31.383 -21.101   7.862  1.00  0.00           H  
ATOM    234 2HG  MET P  13     -29.775 -21.710   7.388  1.00  0.00           H  
ATOM    235 1HE  MET P  13     -27.477 -20.427  10.126  1.00  0.00           H  
ATOM    236 2HE  MET P  13     -27.438 -20.076   8.357  1.00  0.00           H  
ATOM    237 3HE  MET P  13     -27.872 -21.727   8.975  1.00  0.00           H  
ATOM    238  N   TYR P  14     -28.470 -24.840   8.446  1.00  0.00           N  
ATOM    239  CA  TYR P  14     -27.186 -25.308   7.930  1.00  0.00           C  
ATOM    240  C   TYR P  14     -27.332 -26.526   7.036  1.00  0.00           C  
ATOM    241  O   TYR P  14     -26.411 -26.827   6.275  1.00  0.00           O  
ATOM    242  CB  TYR P  14     -26.226 -25.652   9.070  1.00  0.00           C  
ATOM    243  CG  TYR P  14     -25.779 -24.463   9.875  1.00  0.00           C  
ATOM    244  CD1 TYR P  14     -25.481 -23.256   9.255  1.00  0.00           C  
ATOM    245  CD2 TYR P  14     -25.664 -24.542  11.260  1.00  0.00           C  
ATOM    246  CE1 TYR P  14     -25.072 -22.160   9.991  1.00  0.00           C  
ATOM    247  CE2 TYR P  14     -25.261 -23.450  12.006  1.00  0.00           C  
ATOM    248  CZ  TYR P  14     -24.969 -22.260  11.363  1.00  0.00           C  
ATOM    249  OH  TYR P  14     -24.567 -21.169  12.092  1.00  0.00           O  
ATOM    250  H   TYR P  14     -28.658 -24.895   9.427  1.00  0.00           H  
ATOM    251  HA  TYR P  14     -26.729 -24.503   7.336  1.00  0.00           H  
ATOM    252 1HB  TYR P  14     -25.346 -26.134   8.619  1.00  0.00           H  
ATOM    253 2HB  TYR P  14     -26.723 -26.345   9.764  1.00  0.00           H  
ATOM    254  HD1 TYR P  14     -25.570 -23.173   8.182  1.00  0.00           H  
ATOM    255  HD2 TYR P  14     -25.893 -25.471  11.760  1.00  0.00           H  
ATOM    256  HE1 TYR P  14     -24.834 -21.231   9.495  1.00  0.00           H  
ATOM    257  HE2 TYR P  14     -25.175 -23.525  13.080  1.00  0.00           H  
ATOM    258  HH  TYR P  14     -25.000 -21.176  12.938  1.00  0.00           H  
ATOM    259  N   SER P  15     -28.456 -27.239   7.124  1.00  0.00           N  
ATOM    260  CA  SER P  15     -28.653 -28.417   6.286  1.00  0.00           C  
ATOM    261  C   SER P  15     -28.948 -28.019   4.845  1.00  0.00           C  
ATOM    262  O   SER P  15     -28.286 -28.481   3.909  1.00  0.00           O  
ATOM    263  CB  SER P  15     -29.787 -29.279   6.847  1.00  0.00           C  
ATOM    264  OG  SER P  15     -29.560 -29.642   8.200  1.00  0.00           O  
ATOM    265  H   SER P  15     -29.169 -26.964   7.769  1.00  0.00           H  
ATOM    266  HA  SER P  15     -27.732 -29.019   6.293  1.00  0.00           H  
ATOM    267 1HB  SER P  15     -29.866 -30.189   6.235  1.00  0.00           H  
ATOM    268 2HB  SER P  15     -30.731 -28.718   6.793  1.00  0.00           H  
ATOM    269  HG  SER P  15     -29.020 -28.982   8.619  1.00  0.00           H  
ATOM    270  N   ILE P  16     -29.937 -27.150   4.649  1.00  0.00           N  
ATOM    271  CA  ILE P  16     -30.382 -26.831   3.300  1.00  0.00           C  
ATOM    272  C   ILE P  16     -29.410 -25.878   2.616  1.00  0.00           C  
ATOM    273  O   ILE P  16     -29.156 -26.000   1.412  1.00  0.00           O  
ATOM    274  CB  ILE P  16     -31.816 -26.275   3.349  1.00  0.00           C  
ATOM    275  CG1 ILE P  16     -32.726 -27.275   4.074  1.00  0.00           C  
ATOM    276  CG2 ILE P  16     -32.335 -25.986   1.941  1.00  0.00           C  
ATOM    277  CD1 ILE P  16     -33.914 -26.648   4.776  1.00  0.00           C  
ATOM    278  H   ILE P  16     -30.377 -26.713   5.434  1.00  0.00           H  
ATOM    279  HA  ILE P  16     -30.408 -27.760   2.712  1.00  0.00           H  
ATOM    280  HB  ILE P  16     -31.806 -25.334   3.919  1.00  0.00           H  
ATOM    281 1HG1 ILE P  16     -32.124 -27.810   4.823  1.00  0.00           H  
ATOM    282 2HG1 ILE P  16     -33.103 -27.998   3.336  1.00  0.00           H  
ATOM    283 1HG2 ILE P  16     -32.360 -26.917   1.356  1.00  0.00           H  
ATOM    284 2HG2 ILE P  16     -31.647 -25.268   1.472  1.00  0.00           H  
ATOM    285 3HG2 ILE P  16     -33.363 -25.597   1.993  1.00  0.00           H  
ATOM    286 1HD1 ILE P  16     -34.554 -26.141   4.039  1.00  0.00           H  
ATOM    287 2HD1 ILE P  16     -33.527 -25.918   5.502  1.00  0.00           H  
ATOM    288 3HD1 ILE P  16     -34.517 -27.429   5.262  1.00  0.00           H  
ATOM    289  N   ILE P  17     -28.828 -24.935   3.364  1.00  0.00           N  
ATOM    290  CA  ILE P  17     -27.858 -24.006   2.788  1.00  0.00           C  
ATOM    291  C   ILE P  17     -26.496 -24.688   2.754  1.00  0.00           C  
ATOM    292  O   ILE P  17     -25.459 -24.036   2.577  1.00  0.00           O  
ATOM    293  CB  ILE P  17     -27.804 -22.664   3.547  1.00  0.00           C  
ATOM    294  CG1 ILE P  17     -26.973 -22.773   4.823  1.00  0.00           C  
ATOM    295  CG2 ILE P  17     -29.209 -22.177   3.866  1.00  0.00           C  
ATOM    296  CD1 ILE P  17     -27.033 -21.536   5.671  1.00  0.00           C  
ATOM    297  H   ILE P  17     -29.060 -24.864   4.334  1.00  0.00           H  
ATOM    298  HA  ILE P  17     -28.152 -23.790   1.750  1.00  0.00           H  
ATOM    299  HB  ILE P  17     -27.325 -21.923   2.890  1.00  0.00           H  
ATOM    300 1HG1 ILE P  17     -25.925 -22.961   4.547  1.00  0.00           H  
ATOM    301 2HG1 ILE P  17     -27.344 -23.624   5.413  1.00  0.00           H  
ATOM    302 1HG2 ILE P  17     -29.651 -22.811   4.649  1.00  0.00           H  
ATOM    303 2HG2 ILE P  17     -29.806 -22.248   2.945  1.00  0.00           H  
ATOM    304 3HG2 ILE P  17     -29.170 -21.147   4.250  1.00  0.00           H  
ATOM    305 1HD1 ILE P  17     -28.027 -21.452   6.134  1.00  0.00           H  
ATOM    306 2HD1 ILE P  17     -26.851 -20.671   5.016  1.00  0.00           H  
ATOM    307 3HD1 ILE P  17     -26.290 -21.600   6.480  1.00  0.00           H  
ATOM    308  N   CYS P  18     -26.498 -26.007   2.929  1.00  0.00           N  
ATOM    309  CA  CYS P  18     -25.354 -26.849   2.617  1.00  0.00           C  
ATOM    310  C   CYS P  18     -25.637 -27.842   1.504  1.00  0.00           C  
ATOM    311  O   CYS P  18     -24.706 -28.241   0.802  1.00  0.00           O  
ATOM    312  CB  CYS P  18     -24.889 -27.619   3.861  1.00  0.00           C  
ATOM    313  SG  CYS P  18     -23.397 -28.611   3.636  1.00  0.00           S  
ATOM    314  H   CYS P  18     -27.324 -26.439   3.292  1.00  0.00           H  
ATOM    315  HA  CYS P  18     -24.522 -26.207   2.292  1.00  0.00           H  
ATOM    316 1HB  CYS P  18     -25.703 -28.299   4.184  1.00  0.00           H  
ATOM    317 2HB  CYS P  18     -24.708 -26.881   4.669  1.00  0.00           H  
ATOM    318  HG  CYS P  18     -23.402 -28.820   2.353  1.00  0.00           H  
ATOM    319  N   PHE P  19     -26.894 -28.251   1.323  1.00  0.00           N  
ATOM    320  CA  PHE P  19     -27.226 -29.105   0.188  1.00  0.00           C  
ATOM    321  C   PHE P  19     -27.331 -28.292  -1.096  1.00  0.00           C  
ATOM    322  O   PHE P  19     -26.741 -28.656  -2.117  1.00  0.00           O  
ATOM    323  CB  PHE P  19     -28.527 -29.862   0.446  1.00  0.00           C  
ATOM    324  CG  PHE P  19     -28.778 -30.966  -0.540  1.00  0.00           C  
ATOM    325  CD1 PHE P  19     -28.197 -32.218  -0.364  1.00  0.00           C  
ATOM    326  CD2 PHE P  19     -29.577 -30.752  -1.653  1.00  0.00           C  
ATOM    327  CE1 PHE P  19     -28.417 -33.237  -1.274  1.00  0.00           C  
ATOM    328  CE2 PHE P  19     -29.804 -31.768  -2.566  1.00  0.00           C  
ATOM    329  CZ  PHE P  19     -29.221 -33.012  -2.375  1.00  0.00           C  
ATOM    330  H   PHE P  19     -27.608 -27.972   1.965  1.00  0.00           H  
ATOM    331  HA  PHE P  19     -26.424 -29.846   0.056  1.00  0.00           H  
ATOM    332 1HB  PHE P  19     -29.348 -29.132   0.392  1.00  0.00           H  
ATOM    333 2HB  PHE P  19     -28.491 -30.318   1.447  1.00  0.00           H  
ATOM    334  HD1 PHE P  19     -27.566 -32.397   0.494  1.00  0.00           H  
ATOM    335  HD2 PHE P  19     -30.027 -29.783  -1.809  1.00  0.00           H  
ATOM    336  HE1 PHE P  19     -27.962 -34.205  -1.124  1.00  0.00           H  
ATOM    337  HE2 PHE P  19     -30.434 -31.592  -3.425  1.00  0.00           H  
ATOM    338  HZ  PHE P  19     -29.396 -33.805  -3.087  1.00  0.00           H  
ATOM    339  N   VAL P  20     -28.086 -27.190  -1.059  1.00  0.00           N  
ATOM    340  CA  VAL P  20     -28.100 -26.251  -2.178  1.00  0.00           C  
ATOM    341  C   VAL P  20     -26.679 -25.838  -2.536  1.00  0.00           C  
ATOM    342  O   VAL P  20     -26.297 -25.808  -3.713  1.00  0.00           O  
ATOM    343  CB  VAL P  20     -28.972 -25.027  -1.835  1.00  0.00           C  
ATOM    344  CG1 VAL P  20     -28.953 -24.028  -2.975  1.00  0.00           C  
ATOM    345  CG2 VAL P  20     -30.402 -25.449  -1.507  1.00  0.00           C  
ATOM    346  H   VAL P  20     -28.649 -27.005  -0.254  1.00  0.00           H  
ATOM    347  HA  VAL P  20     -28.543 -26.747  -3.054  1.00  0.00           H  
ATOM    348  HB  VAL P  20     -28.544 -24.543  -0.944  1.00  0.00           H  
ATOM    349 1HG1 VAL P  20     -29.526 -24.426  -3.826  1.00  0.00           H  
ATOM    350 2HG1 VAL P  20     -27.904 -23.874  -3.269  1.00  0.00           H  
ATOM    351 3HG1 VAL P  20     -29.431 -23.089  -2.658  1.00  0.00           H  
ATOM    352 1HG2 VAL P  20     -30.400 -26.112  -0.629  1.00  0.00           H  
ATOM    353 2HG2 VAL P  20     -30.803 -25.985  -2.380  1.00  0.00           H  
ATOM    354 3HG2 VAL P  20     -31.006 -24.564  -1.258  1.00  0.00           H  
ATOM    355  N   GLY P  21     -25.868 -25.534  -1.522  1.00  0.00           N  
ATOM    356  CA  GLY P  21     -24.516 -25.075  -1.783  1.00  0.00           C  
ATOM    357  C   GLY P  21     -23.617 -26.160  -2.345  1.00  0.00           C  
ATOM    358  O   GLY P  21     -22.832 -25.908  -3.261  1.00  0.00           O  
ATOM    359  H   GLY P  21     -26.192 -25.622  -0.580  1.00  0.00           H  
ATOM    360 1HA  GLY P  21     -24.070 -24.723  -0.841  1.00  0.00           H  
ATOM    361 2HA  GLY P  21     -24.575 -24.249  -2.507  1.00  0.00           H  
ATOM    362  N   LEU P  22     -23.704 -27.375  -1.797  1.00  0.00           N  
ATOM    363  CA  LEU P  22     -22.885 -28.480  -2.292  1.00  0.00           C  
ATOM    364  C   LEU P  22     -23.428 -29.065  -3.590  1.00  0.00           C  
ATOM    365  O   LEU P  22     -22.671 -29.674  -4.357  1.00  0.00           O  
ATOM    366  CB  LEU P  22     -22.781 -29.589  -1.244  1.00  0.00           C  
ATOM    367  CG  LEU P  22     -21.622 -29.531  -0.253  1.00  0.00           C  
ATOM    368  CD1 LEU P  22     -21.687 -30.742   0.647  1.00  0.00           C  
ATOM    369  CD2 LEU P  22     -20.290 -29.465  -0.991  1.00  0.00           C  
ATOM    370  H   LEU P  22     -24.337 -27.531  -1.039  1.00  0.00           H  
ATOM    371  HA  LEU P  22     -21.869 -28.106  -2.488  1.00  0.00           H  
ATOM    372 1HB  LEU P  22     -22.705 -30.553  -1.787  1.00  0.00           H  
ATOM    373 2HB  LEU P  22     -23.721 -29.579  -0.656  1.00  0.00           H  
ATOM    374  HG  LEU P  22     -21.730 -28.625   0.362  1.00  0.00           H  
ATOM    375 1HD1 LEU P  22     -21.411 -31.642   0.078  1.00  0.00           H  
ATOM    376 2HD1 LEU P  22     -22.721 -30.833   1.013  1.00  0.00           H  
ATOM    377 3HD1 LEU P  22     -20.968 -30.634   1.473  1.00  0.00           H  
ATOM    378 1HD2 LEU P  22     -20.177 -28.477  -1.461  1.00  0.00           H  
ATOM    379 2HD2 LEU P  22     -20.293 -30.249  -1.763  1.00  0.00           H  
ATOM    380 3HD2 LEU P  22     -19.461 -29.597  -0.280  1.00  0.00           H  
ATOM    381  N   LEU P  23     -24.730 -28.918  -3.839  1.00  0.00           N  
ATOM    382  CA  LEU P  23     -25.290 -29.311  -5.125  1.00  0.00           C  
ATOM    383  C   LEU P  23     -24.959 -28.280  -6.195  1.00  0.00           C  
ATOM    384  O   LEU P  23     -24.460 -28.628  -7.268  1.00  0.00           O  
ATOM    385  CB  LEU P  23     -26.802 -29.490  -5.004  1.00  0.00           C  
ATOM    386  CG  LEU P  23     -27.546 -29.998  -6.229  1.00  0.00           C  
ATOM    387  CD1 LEU P  23     -27.273 -31.479  -6.407  1.00  0.00           C  
ATOM    388  CD2 LEU P  23     -29.031 -29.718  -6.076  1.00  0.00           C  
ATOM    389  H   LEU P  23     -25.328 -28.534  -3.136  1.00  0.00           H  
ATOM    390  HA  LEU P  23     -24.854 -30.274  -5.428  1.00  0.00           H  
ATOM    391 1HB  LEU P  23     -27.235 -28.505  -4.734  1.00  0.00           H  
ATOM    392 2HB  LEU P  23     -26.989 -30.206  -4.178  1.00  0.00           H  
ATOM    393  HG  LEU P  23     -27.175 -29.461  -7.115  1.00  0.00           H  
ATOM    394 1HD1 LEU P  23     -27.637 -32.031  -5.528  1.00  0.00           H  
ATOM    395 2HD1 LEU P  23     -26.185 -31.610  -6.507  1.00  0.00           H  
ATOM    396 3HD1 LEU P  23     -27.814 -31.856  -7.287  1.00  0.00           H  
ATOM    397 1HD2 LEU P  23     -29.197 -28.633  -5.998  1.00  0.00           H  
ATOM    398 2HD2 LEU P  23     -29.373 -30.217  -5.157  1.00  0.00           H  
ATOM    399 3HD2 LEU P  23     -29.573 -30.077  -6.963  1.00  0.00           H  
ATOM    400  N   GLY P  24     -25.225 -27.003  -5.909  1.00  0.00           N  
ATOM    401  CA  GLY P  24     -24.882 -25.955  -6.855  1.00  0.00           C  
ATOM    402  C   GLY P  24     -23.395 -25.909  -7.160  1.00  0.00           C  
ATOM    403  O   GLY P  24     -22.991 -25.889  -8.326  1.00  0.00           O  
ATOM    404  H   GLY P  24     -25.662 -26.767  -5.041  1.00  0.00           H  
ATOM    405 1HA  GLY P  24     -25.172 -24.981  -6.434  1.00  0.00           H  
ATOM    406 2HA  GLY P  24     -25.435 -26.145  -7.787  1.00  0.00           H  
ATOM    407  N   ASN P  25     -22.557 -25.890  -6.113  1.00  0.00           N  
ATOM    408  CA  ASN P  25     -21.111 -25.840  -6.319  1.00  0.00           C  
ATOM    409  C   ASN P  25     -20.555 -27.140  -6.894  1.00  0.00           C  
ATOM    410  O   ASN P  25     -19.464 -27.126  -7.475  1.00  0.00           O  
ATOM    411  CB  ASN P  25     -20.377 -25.502  -5.016  1.00  0.00           C  
ATOM    412  CG  ASN P  25     -20.366 -24.012  -4.721  1.00  0.00           C  
ATOM    413  OD1 ASN P  25     -19.651 -23.243  -5.365  1.00  0.00           O  
ATOM    414  ND2 ASN P  25     -21.149 -23.601  -3.730  1.00  0.00           N  
ATOM    415  H   ASN P  25     -22.925 -25.910  -5.183  1.00  0.00           H  
ATOM    416  HA  ASN P  25     -20.891 -25.038  -7.039  1.00  0.00           H  
ATOM    417 1HB  ASN P  25     -19.339 -25.858  -5.097  1.00  0.00           H  
ATOM    418 2HB  ASN P  25     -20.873 -26.020  -4.182  1.00  0.00           H  
ATOM    419 1HD2 ASN P  25     -21.184 -22.631  -3.490  1.00  0.00           H  
ATOM    420 2HD2 ASN P  25     -21.704 -24.262  -3.224  1.00  0.00           H  
ATOM    421  N   GLY P  26     -21.268 -28.260  -6.740  1.00  0.00           N  
ATOM    422  CA  GLY P  26     -20.864 -29.479  -7.425  1.00  0.00           C  
ATOM    423  C   GLY P  26     -21.114 -29.413  -8.918  1.00  0.00           C  
ATOM    424  O   GLY P  26     -20.273 -29.842  -9.718  1.00  0.00           O  
ATOM    425  H   GLY P  26     -22.079 -28.260  -6.154  1.00  0.00           H  
ATOM    426 1HA  GLY P  26     -21.438 -30.326  -7.022  1.00  0.00           H  
ATOM    427 2HA  GLY P  26     -19.789 -29.629  -7.246  1.00  0.00           H  
ATOM    428  N   LEU P  27     -22.273 -28.872  -9.314  1.00  0.00           N  
ATOM    429  CA  LEU P  27     -22.549 -28.621 -10.726  1.00  0.00           C  
ATOM    430  C   LEU P  27     -21.475 -27.753 -11.356  1.00  0.00           C  
ATOM    431  O   LEU P  27     -21.172 -27.912 -12.541  1.00  0.00           O  
ATOM    432  CB  LEU P  27     -23.911 -27.949 -10.892  1.00  0.00           C  
ATOM    433  CG  LEU P  27     -25.097 -28.750 -10.364  1.00  0.00           C  
ATOM    434  CD1 LEU P  27     -26.396 -27.928 -10.358  1.00  0.00           C  
ATOM    435  CD2 LEU P  27     -25.236 -30.033 -11.169  1.00  0.00           C  
ATOM    436  H   LEU P  27     -22.963 -28.635  -8.630  1.00  0.00           H  
ATOM    437  HA  LEU P  27     -22.574 -29.581 -11.262  1.00  0.00           H  
ATOM    438 1HB  LEU P  27     -24.074 -27.761 -11.974  1.00  0.00           H  
ATOM    439 2HB  LEU P  27     -23.885 -26.977 -10.357  1.00  0.00           H  
ATOM    440  HG  LEU P  27     -24.876 -29.029  -9.323  1.00  0.00           H  
ATOM    441 1HD1 LEU P  27     -26.646 -27.624 -11.385  1.00  0.00           H  
ATOM    442 2HD1 LEU P  27     -26.227 -27.038  -9.734  1.00  0.00           H  
ATOM    443 3HD1 LEU P  27     -27.226 -28.542  -9.978  1.00  0.00           H  
ATOM    444 1HD2 LEU P  27     -24.328 -30.643 -11.054  1.00  0.00           H  
ATOM    445 2HD2 LEU P  27     -25.368 -29.753 -12.225  1.00  0.00           H  
ATOM    446 3HD2 LEU P  27     -26.085 -30.622 -10.792  1.00  0.00           H  
ATOM    447  N   VAL P  28     -20.896 -26.828 -10.585  1.00  0.00           N  
ATOM    448  CA  VAL P  28     -19.876 -25.930 -11.122  1.00  0.00           C  
ATOM    449  C   VAL P  28     -18.570 -26.681 -11.375  1.00  0.00           C  
ATOM    450  O   VAL P  28     -17.852 -26.398 -12.343  1.00  0.00           O  
ATOM    451  CB  VAL P  28     -19.683 -24.731 -10.174  1.00  0.00           C  
ATOM    452  CG1 VAL P  28     -18.558 -23.825 -10.664  1.00  0.00           C  
ATOM    453  CG2 VAL P  28     -20.986 -23.960 -10.036  1.00  0.00           C  
ATOM    454  H   VAL P  28     -21.165 -26.749  -9.625  1.00  0.00           H  
ATOM    455  HA  VAL P  28     -20.229 -25.537 -12.087  1.00  0.00           H  
ATOM    456  HB  VAL P  28     -19.405 -25.120  -9.183  1.00  0.00           H  
ATOM    457 1HG1 VAL P  28     -18.811 -23.425 -11.657  1.00  0.00           H  
ATOM    458 2HG1 VAL P  28     -17.643 -24.432 -10.726  1.00  0.00           H  
ATOM    459 3HG1 VAL P  28     -18.439 -22.972  -9.980  1.00  0.00           H  
ATOM    460 1HG2 VAL P  28     -21.800 -24.652  -9.776  1.00  0.00           H  
ATOM    461 2HG2 VAL P  28     -21.196 -23.482 -11.004  1.00  0.00           H  
ATOM    462 3HG2 VAL P  28     -20.901 -23.223  -9.224  1.00  0.00           H  
ATOM    463  N   VAL P  29     -18.248 -27.653 -10.520  1.00  0.00           N  
ATOM    464  CA  VAL P  29     -17.057 -28.469 -10.737  1.00  0.00           C  
ATOM    465  C   VAL P  29     -17.267 -29.403 -11.923  1.00  0.00           C  
ATOM    466  O   VAL P  29     -16.533 -29.336 -12.914  1.00  0.00           O  
ATOM    467  CB  VAL P  29     -16.688 -29.259  -9.470  1.00  0.00           C  
ATOM    468  CG1 VAL P  29     -15.491 -30.133  -9.752  1.00  0.00           C  
ATOM    469  CG2 VAL P  29     -16.388 -28.308  -8.323  1.00  0.00           C  
ATOM    470  H   VAL P  29     -18.828 -27.824  -9.723  1.00  0.00           H  
ATOM    471  HA  VAL P  29     -16.213 -27.805 -10.975  1.00  0.00           H  
ATOM    472  HB  VAL P  29     -17.540 -29.896  -9.191  1.00  0.00           H  
ATOM    473 1HG1 VAL P  29     -14.688 -29.529 -10.200  1.00  0.00           H  
ATOM    474 2HG1 VAL P  29     -15.806 -30.917 -10.456  1.00  0.00           H  
ATOM    475 3HG1 VAL P  29     -15.108 -30.557  -8.812  1.00  0.00           H  
ATOM    476 1HG2 VAL P  29     -17.281 -27.707  -8.097  1.00  0.00           H  
ATOM    477 2HG2 VAL P  29     -15.564 -27.651  -8.639  1.00  0.00           H  
ATOM    478 3HG2 VAL P  29     -16.132 -28.880  -7.419  1.00  0.00           H  
ATOM    479  N   LEU P  30     -18.283 -30.276 -11.844  1.00  0.00           N  
ATOM    480  CA  LEU P  30     -18.508 -31.270 -12.896  1.00  0.00           C  
ATOM    481  C   LEU P  30     -18.609 -30.626 -14.276  1.00  0.00           C  
ATOM    482  O   LEU P  30     -18.070 -31.152 -15.257  1.00  0.00           O  
ATOM    483  CB  LEU P  30     -19.774 -32.081 -12.603  1.00  0.00           C  
ATOM    484  CG  LEU P  30     -19.723 -33.273 -11.640  1.00  0.00           C  
ATOM    485  CD1 LEU P  30     -21.068 -34.007 -11.618  1.00  0.00           C  
ATOM    486  CD2 LEU P  30     -18.590 -34.226 -12.004  1.00  0.00           C  
ATOM    487  H   LEU P  30     -18.896 -30.247 -11.055  1.00  0.00           H  
ATOM    488  HA  LEU P  30     -17.657 -31.967 -12.910  1.00  0.00           H  
ATOM    489 1HB  LEU P  30     -20.136 -32.471 -13.576  1.00  0.00           H  
ATOM    490 2HB  LEU P  30     -20.521 -31.371 -12.194  1.00  0.00           H  
ATOM    491  HG  LEU P  30     -19.531 -32.885 -10.629  1.00  0.00           H  
ATOM    492 1HD1 LEU P  30     -21.293 -34.397 -12.621  1.00  0.00           H  
ATOM    493 2HD1 LEU P  30     -21.839 -33.283 -11.315  1.00  0.00           H  
ATOM    494 3HD1 LEU P  30     -21.017 -34.864 -10.930  1.00  0.00           H  
ATOM    495 1HD2 LEU P  30     -17.626 -33.701 -11.931  1.00  0.00           H  
ATOM    496 2HD2 LEU P  30     -18.754 -34.565 -13.038  1.00  0.00           H  
ATOM    497 3HD2 LEU P  30     -18.568 -35.069 -11.297  1.00  0.00           H  
ATOM    498  N   THR P  31     -19.291 -29.481 -14.371  1.00  0.00           N  
ATOM    499  CA  THR P  31     -19.399 -28.801 -15.657  1.00  0.00           C  
ATOM    500  C   THR P  31     -18.045 -28.267 -16.124  1.00  0.00           C  
ATOM    501  O   THR P  31     -17.777 -28.247 -17.329  1.00  0.00           O  
ATOM    502  CB  THR P  31     -20.450 -27.683 -15.577  1.00  0.00           C  
ATOM    503  OG1 THR P  31     -21.031 -27.473 -16.868  1.00  0.00           O  
ATOM    504  CG2 THR P  31     -19.853 -26.372 -15.078  1.00  0.00           C  
ATOM    505  H   THR P  31     -19.727 -29.090 -13.561  1.00  0.00           H  
ATOM    506  HA  THR P  31     -19.746 -29.527 -16.407  1.00  0.00           H  
ATOM    507  HB  THR P  31     -21.231 -27.998 -14.869  1.00  0.00           H  
ATOM    508 1HG2 THR P  31     -18.959 -26.123 -15.669  1.00  0.00           H  
ATOM    509 2HG2 THR P  31     -19.577 -26.510 -14.022  1.00  0.00           H  
ATOM    510 3HG2 THR P  31     -20.579 -25.556 -15.209  1.00  0.00           H  
ATOM    511  HG1 THR P  31     -20.379 -27.107 -17.454  1.00  0.00           H  
ATOM    512  N   TYR P  32     -17.169 -27.870 -15.196  1.00  0.00           N  
ATOM    513  CA  TYR P  32     -15.850 -27.380 -15.586  1.00  0.00           C  
ATOM    514  C   TYR P  32     -14.951 -28.509 -16.077  1.00  0.00           C  
ATOM    515  O   TYR P  32     -14.098 -28.283 -16.946  1.00  0.00           O  
ATOM    516  CB  TYR P  32     -15.203 -26.643 -14.409  1.00  0.00           C  
ATOM    517  CG  TYR P  32     -13.731 -26.289 -14.579  1.00  0.00           C  
ATOM    518  CD1 TYR P  32     -12.727 -27.207 -14.270  1.00  0.00           C  
ATOM    519  CD2 TYR P  32     -13.346 -25.026 -15.017  1.00  0.00           C  
ATOM    520  CE1 TYR P  32     -11.382 -26.885 -14.418  1.00  0.00           C  
ATOM    521  CE2 TYR P  32     -12.002 -24.692 -15.162  1.00  0.00           C  
ATOM    522  CZ  TYR P  32     -11.026 -25.625 -14.862  1.00  0.00           C  
ATOM    523  OH  TYR P  32      -9.695 -25.292 -15.005  1.00  0.00           O  
ATOM    524  H   TYR P  32     -17.418 -27.909 -14.228  1.00  0.00           H  
ATOM    525  HA  TYR P  32     -15.970 -26.660 -16.409  1.00  0.00           H  
ATOM    526 1HB  TYR P  32     -15.311 -27.295 -13.530  1.00  0.00           H  
ATOM    527 2HB  TYR P  32     -15.739 -25.696 -14.247  1.00  0.00           H  
ATOM    528  HD1 TYR P  32     -13.000 -28.188 -13.909  1.00  0.00           H  
ATOM    529  HD2 TYR P  32     -14.103 -24.291 -15.249  1.00  0.00           H  
ATOM    530  HE1 TYR P  32     -10.620 -27.615 -14.187  1.00  0.00           H  
ATOM    531  HE2 TYR P  32     -11.723 -23.708 -15.508  1.00  0.00           H  
ATOM    532  HH  TYR P  32      -9.608 -24.347 -15.057  1.00  0.00           H  
ATOM    533  N   ILE P  33     -15.116 -29.722 -15.541  1.00  0.00           N  
ATOM    534  CA  ILE P  33     -14.221 -30.827 -15.879  1.00  0.00           C  
ATOM    535  C   ILE P  33     -14.417 -31.204 -17.343  1.00  0.00           C  
ATOM    536  O   ILE P  33     -13.533 -30.961 -18.173  1.00  0.00           O  
ATOM    537  CB  ILE P  33     -14.421 -32.045 -14.956  1.00  0.00           C  
ATOM    538  CG1 ILE P  33     -14.736 -31.613 -13.523  1.00  0.00           C  
ATOM    539  CG2 ILE P  33     -13.157 -32.882 -14.925  1.00  0.00           C  
ATOM    540  CD1 ILE P  33     -13.597 -30.902 -12.816  1.00  0.00           C  
ATOM    541  H   ILE P  33     -15.865 -29.876 -14.897  1.00  0.00           H  
ATOM    542  HA  ILE P  33     -13.182 -30.486 -15.757  1.00  0.00           H  
ATOM    543  HB  ILE P  33     -15.252 -32.654 -15.341  1.00  0.00           H  
ATOM    544 1HG1 ILE P  33     -15.001 -32.517 -12.936  1.00  0.00           H  
ATOM    545 2HG1 ILE P  33     -15.611 -30.931 -13.548  1.00  0.00           H  
ATOM    546 1HG2 ILE P  33     -12.293 -32.241 -14.697  1.00  0.00           H  
ATOM    547 2HG2 ILE P  33     -13.032 -33.338 -15.918  1.00  0.00           H  
ATOM    548 3HG2 ILE P  33     -13.230 -33.641 -14.132  1.00  0.00           H  
ATOM    549 1HD1 ILE P  33     -13.109 -30.203 -13.511  1.00  0.00           H  
ATOM    550 2HD1 ILE P  33     -12.878 -31.667 -12.487  1.00  0.00           H  
ATOM    551 3HD1 ILE P  33     -13.988 -30.316 -11.971  1.00  0.00           H  
ATOM    552  N   TYR P  34     -15.575 -31.785 -17.685  1.00  0.00           N  
ATOM    553  CA  TYR P  34     -15.855 -32.147 -19.081  1.00  0.00           C  
ATOM    554  C   TYR P  34     -16.253 -30.889 -19.856  1.00  0.00           C  
ATOM    555  O   TYR P  34     -17.391 -30.713 -20.293  1.00  0.00           O  
ATOM    556  CB  TYR P  34     -16.925 -33.228 -19.198  1.00  0.00           C  
ATOM    557  CG  TYR P  34     -16.983 -33.797 -20.607  1.00  0.00           C  
ATOM    558  CD1 TYR P  34     -16.012 -34.693 -21.055  1.00  0.00           C  
ATOM    559  CD2 TYR P  34     -17.981 -33.411 -21.504  1.00  0.00           C  
ATOM    560  CE1 TYR P  34     -16.041 -35.201 -22.348  1.00  0.00           C  
ATOM    561  CE2 TYR P  34     -18.016 -33.911 -22.800  1.00  0.00           C  
ATOM    562  CZ  TYR P  34     -17.045 -34.807 -23.216  1.00  0.00           C  
ATOM    563  OH  TYR P  34     -17.072 -35.312 -24.499  1.00  0.00           O  
ATOM    564  H   TYR P  34     -16.258 -31.975 -16.980  1.00  0.00           H  
ATOM    565  HA  TYR P  34     -14.931 -32.539 -19.531  1.00  0.00           H  
ATOM    566 1HB  TYR P  34     -17.893 -32.775 -18.938  1.00  0.00           H  
ATOM    567 2HB  TYR P  34     -16.697 -34.055 -18.509  1.00  0.00           H  
ATOM    568  HD1 TYR P  34     -15.223 -34.998 -20.384  1.00  0.00           H  
ATOM    569  HD2 TYR P  34     -18.739 -32.711 -21.185  1.00  0.00           H  
ATOM    570  HE1 TYR P  34     -15.284 -35.899 -22.674  1.00  0.00           H  
ATOM    571  HE2 TYR P  34     -18.797 -33.602 -23.480  1.00  0.00           H  
ATOM    572  HH  TYR P  34     -17.971 -35.489 -24.751  1.00  0.00           H  
ATOM    573  N   PHE P  35     -15.260 -30.019 -20.028  1.00  0.00           N  
ATOM    574  CA  PHE P  35     -15.347 -28.734 -20.709  1.00  0.00           C  
ATOM    575  C   PHE P  35     -13.974 -28.091 -20.565  1.00  0.00           C  
ATOM    576  O   PHE P  35     -13.780 -26.923 -20.917  1.00  0.00           O  
ATOM    577  CB  PHE P  35     -16.436 -27.831 -20.115  1.00  0.00           C  
ATOM    578  CG  PHE P  35     -17.777 -27.943 -20.798  1.00  0.00           C  
ATOM    579  CD1 PHE P  35     -17.885 -27.826 -22.172  1.00  0.00           C  
ATOM    580  CD2 PHE P  35     -18.931 -28.169 -20.059  1.00  0.00           C  
ATOM    581  CE1 PHE P  35     -19.121 -27.930 -22.795  1.00  0.00           C  
ATOM    582  CE2 PHE P  35     -20.164 -28.283 -20.673  1.00  0.00           C  
ATOM    583  CZ  PHE P  35     -20.260 -28.159 -22.041  1.00  0.00           C  
ATOM    584  H   PHE P  35     -14.368 -30.272 -19.653  1.00  0.00           H  
ATOM    585  HA  PHE P  35     -15.559 -28.890 -21.777  1.00  0.00           H  
ATOM    586 1HB  PHE P  35     -16.076 -26.795 -20.196  1.00  0.00           H  
ATOM    587 2HB  PHE P  35     -16.588 -28.097 -19.059  1.00  0.00           H  
ATOM    588  HD1 PHE P  35     -17.000 -27.652 -22.765  1.00  0.00           H  
ATOM    589  HD2 PHE P  35     -18.864 -28.257 -18.985  1.00  0.00           H  
ATOM    590  HE1 PHE P  35     -19.195 -27.832 -23.868  1.00  0.00           H  
ATOM    591  HE2 PHE P  35     -21.049 -28.469 -20.082  1.00  0.00           H  
ATOM    592  HZ  PHE P  35     -21.222 -28.240 -22.525  1.00  0.00           H  
ATOM    593  N   LYS P  36     -13.017 -28.864 -20.039  1.00  0.00           N  
ATOM    594  CA  LYS P  36     -11.722 -28.311 -19.656  1.00  0.00           C  
ATOM    595  C   LYS P  36     -10.965 -27.729 -20.843  1.00  0.00           C  
ATOM    596  O   LYS P  36     -10.217 -26.759 -20.676  1.00  0.00           O  
ATOM    597  CB  LYS P  36     -10.839 -29.425 -18.987  1.00  0.00           C  
ATOM    598  CG  LYS P  36     -10.539 -30.650 -19.871  1.00  0.00           C  
ATOM    599  CD  LYS P  36      -9.844 -31.786 -19.102  1.00  0.00           C  
ATOM    600  CE  LYS P  36     -10.775 -32.470 -18.089  1.00  0.00           C  
ATOM    601  NZ  LYS P  36     -10.102 -33.586 -17.406  1.00  0.00           N1+
ATOM    602  H   LYS P  36     -13.193 -29.839 -19.906  1.00  0.00           H  
ATOM    603  HA  LYS P  36     -11.874 -27.512 -18.915  1.00  0.00           H  
ATOM    604 1HB  LYS P  36     -11.359 -29.776 -18.083  1.00  0.00           H  
ATOM    605 2HB  LYS P  36      -9.880 -28.971 -18.696  1.00  0.00           H  
ATOM    606 1HG  LYS P  36      -9.890 -30.336 -20.702  1.00  0.00           H  
ATOM    607 2HG  LYS P  36     -11.486 -31.029 -20.283  1.00  0.00           H  
ATOM    608 1HD  LYS P  36      -8.978 -31.373 -18.565  1.00  0.00           H  
ATOM    609 2HD  LYS P  36      -9.490 -32.538 -19.823  1.00  0.00           H  
ATOM    610 1HE  LYS P  36     -11.653 -32.843 -18.637  1.00  0.00           H  
ATOM    611 2HE  LYS P  36     -11.088 -31.746 -17.322  1.00  0.00           H  
ATOM    612 1HZ  LYS P  36     -10.734 -34.008 -16.756  1.00  0.00           H  
ATOM    613 2HZ  LYS P  36      -9.300 -33.244 -16.917  1.00  0.00           H  
ATOM    614 3HZ  LYS P  36      -9.814 -34.265 -18.082  1.00  0.00           H  
ATOM    615  N   ARG P  37     -11.146 -28.292 -22.045  1.00  0.00           N  
ATOM    616  CA  ARG P  37     -10.358 -27.851 -23.197  1.00  0.00           C  
ATOM    617  C   ARG P  37     -10.650 -26.403 -23.583  1.00  0.00           C  
ATOM    618  O   ARG P  37      -9.749 -25.699 -24.055  1.00  0.00           O  
ATOM    619  CB  ARG P  37     -10.540 -28.823 -24.384  1.00  0.00           C  
ATOM    620  CG  ARG P  37     -11.903 -28.799 -25.108  1.00  0.00           C  
ATOM    621  CD  ARG P  37     -13.053 -29.513 -24.385  1.00  0.00           C  
ATOM    622  NE  ARG P  37     -12.813 -30.959 -24.271  1.00  0.00           N  
ATOM    623  CZ  ARG P  37     -13.667 -31.849 -23.737  1.00  0.00           C  
ATOM    624  NH1 ARG P  37     -13.329 -33.145 -23.714  1.00  0.00           N  
ATOM    625  NH2 ARG P  37     -14.850 -31.470 -23.226  1.00  0.00           N1+
ATOM    626  H   ARG P  37     -11.824 -29.019 -22.156  1.00  0.00           H  
ATOM    627  HA  ARG P  37      -9.297 -27.897 -22.912  1.00  0.00           H  
ATOM    628 1HB  ARG P  37     -10.379 -29.853 -24.004  1.00  0.00           H  
ATOM    629 2HB  ARG P  37      -9.756 -28.589 -25.134  1.00  0.00           H  
ATOM    630 1HG  ARG P  37     -11.774 -29.273 -26.092  1.00  0.00           H  
ATOM    631 2HG  ARG P  37     -12.192 -27.748 -25.253  1.00  0.00           H  
ATOM    632 1HD  ARG P  37     -13.973 -29.334 -24.961  1.00  0.00           H  
ATOM    633 2HD  ARG P  37     -13.158 -29.110 -23.367  1.00  0.00           H  
ATOM    634  HE  ARG P  37     -11.943 -31.309 -24.619  1.00  0.00           H  
ATOM    635 1HH1 ARG P  37     -12.451 -33.439 -24.091  1.00  0.00           H  
ATOM    636 2HH1 ARG P  37     -13.955 -33.818 -23.320  1.00  0.00           H  
ATOM    637 1HH2 ARG P  37     -15.114 -30.505 -23.238  1.00  0.00           H  
ATOM    638 2HH2 ARG P  37     -15.467 -32.152 -22.834  1.00  0.00           H  
ATOM    639  N   LEU P  38     -11.885 -25.935 -23.393  1.00  0.00           N  
ATOM    640  CA  LEU P  38     -12.270 -24.566 -23.744  1.00  0.00           C  
ATOM    641  C   LEU P  38     -12.371 -23.655 -22.520  1.00  0.00           C  
ATOM    642  O   LEU P  38     -13.292 -22.835 -22.411  1.00  0.00           O  
ATOM    643  CB  LEU P  38     -13.580 -24.576 -24.524  1.00  0.00           C  
ATOM    644  CG  LEU P  38     -14.804 -25.240 -23.888  1.00  0.00           C  
ATOM    645  CD1 LEU P  38     -15.956 -24.263 -23.904  1.00  0.00           C  
ATOM    646  CD2 LEU P  38     -15.188 -26.522 -24.613  1.00  0.00           C  
ATOM    647  H   LEU P  38     -12.574 -26.542 -22.996  1.00  0.00           H  
ATOM    648  HA  LEU P  38     -11.495 -24.148 -24.404  1.00  0.00           H  
ATOM    649 1HB  LEU P  38     -13.386 -25.094 -25.485  1.00  0.00           H  
ATOM    650 2HB  LEU P  38     -13.849 -23.520 -24.730  1.00  0.00           H  
ATOM    651  HG  LEU P  38     -14.564 -25.486 -22.843  1.00  0.00           H  
ATOM    652 1HD1 LEU P  38     -16.202 -23.997 -24.943  1.00  0.00           H  
ATOM    653 2HD1 LEU P  38     -15.642 -23.365 -23.352  1.00  0.00           H  
ATOM    654 3HD1 LEU P  38     -16.847 -24.727 -23.456  1.00  0.00           H  
ATOM    655 1HD2 LEU P  38     -14.550 -27.349 -24.268  1.00  0.00           H  
ATOM    656 2HD2 LEU P  38     -15.036 -26.357 -25.690  1.00  0.00           H  
ATOM    657 3HD2 LEU P  38     -16.231 -26.784 -24.382  1.00  0.00           H  
ATOM    658  N   LYS P  39     -11.417 -23.758 -21.593  1.00  0.00           N  
ATOM    659  CA  LYS P  39     -11.483 -23.054 -20.318  1.00  0.00           C  
ATOM    660  C   LYS P  39     -10.712 -21.739 -20.396  1.00  0.00           C  
ATOM    661  O   LYS P  39      -9.573 -21.708 -20.872  1.00  0.00           O  
ATOM    662  CB  LYS P  39     -10.886 -23.943 -19.169  1.00  0.00           C  
ATOM    663  CG  LYS P  39      -9.409 -24.321 -19.396  1.00  0.00           C  
ATOM    664  CD  LYS P  39      -8.895 -25.307 -18.341  1.00  0.00           C  
ATOM    665  CE  LYS P  39      -7.435 -25.662 -18.642  1.00  0.00           C  
ATOM    666  NZ  LYS P  39      -6.918 -26.681 -17.716  1.00  0.00           N1+
ATOM    667  H   LYS P  39     -10.626 -24.341 -21.780  1.00  0.00           H  
ATOM    668  HA  LYS P  39     -12.532 -22.834 -20.071  1.00  0.00           H  
ATOM    669 1HB  LYS P  39     -11.478 -24.867 -19.095  1.00  0.00           H  
ATOM    670 2HB  LYS P  39     -10.966 -23.392 -18.220  1.00  0.00           H  
ATOM    671 1HG  LYS P  39      -8.797 -23.408 -19.359  1.00  0.00           H  
ATOM    672 2HG  LYS P  39      -9.307 -24.778 -20.392  1.00  0.00           H  
ATOM    673 1HD  LYS P  39      -9.508 -26.220 -18.358  1.00  0.00           H  
ATOM    674 2HD  LYS P  39      -8.966 -24.850 -17.343  1.00  0.00           H  
ATOM    675 1HE  LYS P  39      -6.841 -24.741 -18.550  1.00  0.00           H  
ATOM    676 2HE  LYS P  39      -7.354 -26.065 -19.662  1.00  0.00           H  
ATOM    677 1HZ  LYS P  39      -5.935 -26.549 -17.591  1.00  0.00           H  
ATOM    678 2HZ  LYS P  39      -7.087 -27.592 -18.092  1.00  0.00           H  
ATOM    679 3HZ  LYS P  39      -7.382 -26.596 -16.834  1.00  0.00           H  
ATOM    680  N   THR P  40     -11.335 -20.657 -19.920  1.00  0.00           N  
ATOM    681  CA  THR P  40     -10.720 -19.333 -19.945  1.00  0.00           C  
ATOM    682  C   THR P  40      -9.762 -19.179 -18.764  1.00  0.00           C  
ATOM    683  O   THR P  40      -9.479 -20.129 -18.029  1.00  0.00           O  
ATOM    684  CB  THR P  40     -11.788 -18.237 -19.927  1.00  0.00           C  
ATOM    685  OG1 THR P  40     -12.599 -18.366 -18.751  1.00  0.00           O  
ATOM    686  CG2 THR P  40     -12.668 -18.306 -21.170  1.00  0.00           C  
ATOM    687  H   THR P  40     -12.252 -20.757 -19.534  1.00  0.00           H  
ATOM    688  HA  THR P  40     -10.138 -19.227 -20.872  1.00  0.00           H  
ATOM    689  HB  THR P  40     -11.280 -17.261 -19.917  1.00  0.00           H  
ATOM    690 1HG2 THR P  40     -13.189 -19.274 -21.202  1.00  0.00           H  
ATOM    691 2HG2 THR P  40     -12.015 -18.203 -22.049  1.00  0.00           H  
ATOM    692 3HG2 THR P  40     -13.431 -17.515 -21.132  1.00  0.00           H  
ATOM    693  HG1 THR P  40     -13.373 -18.878 -18.954  1.00  0.00           H  
ATOM    694  N   MET P  41      -9.237 -17.966 -18.573  1.00  0.00           N  
ATOM    695  CA  MET P  41      -8.537 -17.665 -17.331  1.00  0.00           C  
ATOM    696  C   MET P  41      -9.531 -17.490 -16.189  1.00  0.00           C  
ATOM    697  O   MET P  41      -9.286 -17.953 -15.067  1.00  0.00           O  
ATOM    698  CB  MET P  41      -7.666 -16.417 -17.497  1.00  0.00           C  
ATOM    699  CG  MET P  41      -6.962 -15.960 -16.225  1.00  0.00           C  
ATOM    700  SD  MET P  41      -5.652 -14.739 -16.495  1.00  0.00           S  
ATOM    701  CE  MET P  41      -4.368 -15.757 -17.216  1.00  0.00           C  
ATOM    702  H   MET P  41      -9.324 -17.265 -19.281  1.00  0.00           H  
ATOM    703  HA  MET P  41      -7.877 -18.508 -17.081  1.00  0.00           H  
ATOM    704 1HB  MET P  41      -8.305 -15.595 -17.852  1.00  0.00           H  
ATOM    705 2HB  MET P  41      -6.900 -16.629 -18.258  1.00  0.00           H  
ATOM    706 1HG  MET P  41      -6.511 -16.842 -15.725  1.00  0.00           H  
ATOM    707 2HG  MET P  41      -7.726 -15.526 -15.547  1.00  0.00           H  
ATOM    708 1HE  MET P  41      -3.856 -15.185 -18.004  1.00  0.00           H  
ATOM    709 2HE  MET P  41      -4.842 -16.652 -17.644  1.00  0.00           H  
ATOM    710 3HE  MET P  41      -3.624 -16.028 -16.452  1.00  0.00           H  
ATOM    711  N   THR P  42     -10.674 -16.853 -16.466  1.00  0.00           N  
ATOM    712  CA  THR P  42     -11.705 -16.706 -15.443  1.00  0.00           C  
ATOM    713  C   THR P  42     -12.382 -18.032 -15.123  1.00  0.00           C  
ATOM    714  O   THR P  42     -12.859 -18.222 -13.998  1.00  0.00           O  
ATOM    715  CB  THR P  42     -12.757 -15.685 -15.879  1.00  0.00           C  
ATOM    716  OG1 THR P  42     -13.514 -16.211 -16.976  1.00  0.00           O  
ATOM    717  CG2 THR P  42     -12.098 -14.388 -16.289  1.00  0.00           C  
ATOM    718  H   THR P  42     -10.823 -16.475 -17.380  1.00  0.00           H  
ATOM    719  HA  THR P  42     -11.236 -16.334 -14.520  1.00  0.00           H  
ATOM    720  HB  THR P  42     -13.425 -15.487 -15.027  1.00  0.00           H  
ATOM    721 1HG2 THR P  42     -11.573 -14.525 -17.246  1.00  0.00           H  
ATOM    722 2HG2 THR P  42     -11.379 -14.115 -15.502  1.00  0.00           H  
ATOM    723 3HG2 THR P  42     -12.861 -13.610 -16.436  1.00  0.00           H  
ATOM    724  HG1 THR P  42     -14.056 -16.930 -16.672  1.00  0.00           H  
ATOM    725  N   ASP P  43     -12.447 -18.955 -16.087  1.00  0.00           N  
ATOM    726  CA  ASP P  43     -13.060 -20.249 -15.806  1.00  0.00           C  
ATOM    727  C   ASP P  43     -12.243 -21.059 -14.802  1.00  0.00           C  
ATOM    728  O   ASP P  43     -12.815 -21.826 -14.017  1.00  0.00           O  
ATOM    729  CB  ASP P  43     -13.265 -21.037 -17.102  1.00  0.00           C  
ATOM    730  CG  ASP P  43     -14.486 -20.571 -17.883  1.00  0.00           C  
ATOM    731  OD1 ASP P  43     -15.409 -20.001 -17.258  1.00  0.00           O  
ATOM    732  OD2 ASP P  43     -14.525 -20.776 -19.118  1.00  0.00           O1-
ATOM    733  H   ASP P  43     -12.078 -18.760 -16.996  1.00  0.00           H  
ATOM    734  HA  ASP P  43     -14.052 -20.075 -15.364  1.00  0.00           H  
ATOM    735 1HB  ASP P  43     -13.387 -22.101 -16.849  1.00  0.00           H  
ATOM    736 2HB  ASP P  43     -12.376 -20.916 -17.739  1.00  0.00           H  
ATOM    737  N   THR P  44     -10.915 -20.905 -14.801  1.00  0.00           N  
ATOM    738  CA  THR P  44     -10.110 -21.549 -13.768  1.00  0.00           C  
ATOM    739  C   THR P  44     -10.240 -20.825 -12.428  1.00  0.00           C  
ATOM    740  O   THR P  44     -10.238 -21.470 -11.372  1.00  0.00           O  
ATOM    741  CB  THR P  44      -8.650 -21.631 -14.226  1.00  0.00           C  
ATOM    742  OG1 THR P  44      -8.533 -22.635 -15.240  1.00  0.00           O  
ATOM    743  CG2 THR P  44      -7.731 -21.996 -13.085  1.00  0.00           C  
ATOM    744  H   THR P  44     -10.474 -20.350 -15.506  1.00  0.00           H  
ATOM    745  HA  THR P  44     -10.475 -22.577 -13.630  1.00  0.00           H  
ATOM    746  HB  THR P  44      -8.351 -20.652 -14.628  1.00  0.00           H  
ATOM    747 1HG2 THR P  44      -8.111 -22.894 -12.576  1.00  0.00           H  
ATOM    748 2HG2 THR P  44      -7.712 -21.148 -12.384  1.00  0.00           H  
ATOM    749 3HG2 THR P  44      -6.728 -22.229 -13.472  1.00  0.00           H  
ATOM    750  HG1 THR P  44      -8.558 -22.225 -16.097  1.00  0.00           H  
ATOM    751  N   TYR P  45     -10.389 -19.496 -12.450  1.00  0.00           N  
ATOM    752  CA  TYR P  45     -10.589 -18.744 -11.214  1.00  0.00           C  
ATOM    753  C   TYR P  45     -11.945 -19.050 -10.587  1.00  0.00           C  
ATOM    754  O   TYR P  45     -12.045 -19.217  -9.365  1.00  0.00           O  
ATOM    755  CB  TYR P  45     -10.466 -17.247 -11.478  1.00  0.00           C  
ATOM    756  CG  TYR P  45      -9.062 -16.755 -11.716  1.00  0.00           C  
ATOM    757  CD1 TYR P  45      -7.990 -17.285 -11.010  1.00  0.00           C  
ATOM    758  CD2 TYR P  45      -8.804 -15.758 -12.649  1.00  0.00           C  
ATOM    759  CE1 TYR P  45      -6.697 -16.836 -11.227  1.00  0.00           C  
ATOM    760  CE2 TYR P  45      -7.517 -15.303 -12.875  1.00  0.00           C  
ATOM    761  CZ  TYR P  45      -6.466 -15.848 -12.162  1.00  0.00           C  
ATOM    762  OH  TYR P  45      -5.184 -15.396 -12.374  1.00  0.00           O  
ATOM    763  H   TYR P  45     -10.363 -19.011 -13.324  1.00  0.00           H  
ATOM    764  HA  TYR P  45      -9.808 -19.029 -10.494  1.00  0.00           H  
ATOM    765 1HB  TYR P  45     -10.880 -16.733 -10.598  1.00  0.00           H  
ATOM    766 2HB  TYR P  45     -11.049 -16.993 -12.375  1.00  0.00           H  
ATOM    767  HD1 TYR P  45      -8.167 -18.060 -10.279  1.00  0.00           H  
ATOM    768  HD2 TYR P  45      -9.623 -15.330 -13.208  1.00  0.00           H  
ATOM    769  HE1 TYR P  45      -5.875 -17.257 -10.667  1.00  0.00           H  
ATOM    770  HE2 TYR P  45      -7.335 -14.527 -13.604  1.00  0.00           H  
ATOM    771  HH  TYR P  45      -4.719 -15.362 -11.546  1.00  0.00           H  
ATOM    772  N   LEU P  46     -13.000 -19.108 -11.398  1.00  0.00           N  
ATOM    773  CA  LEU P  46     -14.314 -19.446 -10.866  1.00  0.00           C  
ATOM    774  C   LEU P  46     -14.368 -20.872 -10.338  1.00  0.00           C  
ATOM    775  O   LEU P  46     -15.221 -21.178  -9.496  1.00  0.00           O  
ATOM    776  CB  LEU P  46     -15.380 -19.245 -11.938  1.00  0.00           C  
ATOM    777  CG  LEU P  46     -16.024 -17.861 -12.028  1.00  0.00           C  
ATOM    778  CD1 LEU P  46     -15.007 -16.726 -11.934  1.00  0.00           C  
ATOM    779  CD2 LEU P  46     -16.821 -17.764 -13.318  1.00  0.00           C  
ATOM    780  H   LEU P  46     -12.890 -18.919 -12.374  1.00  0.00           H  
ATOM    781  HA  LEU P  46     -14.542 -18.767 -10.031  1.00  0.00           H  
ATOM    782 1HB  LEU P  46     -16.189 -19.981 -11.750  1.00  0.00           H  
ATOM    783 2HB  LEU P  46     -14.914 -19.464 -12.921  1.00  0.00           H  
ATOM    784  HG  LEU P  46     -16.725 -17.759 -11.186  1.00  0.00           H  
ATOM    785 1HD1 LEU P  46     -14.296 -16.796 -12.770  1.00  0.00           H  
ATOM    786 2HD1 LEU P  46     -14.473 -16.834 -10.978  1.00  0.00           H  
ATOM    787 3HD1 LEU P  46     -15.520 -15.756 -12.011  1.00  0.00           H  
ATOM    788 1HD2 LEU P  46     -17.620 -18.520 -13.317  1.00  0.00           H  
ATOM    789 2HD2 LEU P  46     -16.131 -17.950 -14.154  1.00  0.00           H  
ATOM    790 3HD2 LEU P  46     -17.295 -16.774 -13.391  1.00  0.00           H  
ATOM    791  N   LEU P  47     -13.484 -21.747 -10.822  1.00  0.00           N  
ATOM    792  CA  LEU P  47     -13.390 -23.096 -10.278  1.00  0.00           C  
ATOM    793  C   LEU P  47     -12.863 -23.065  -8.850  1.00  0.00           C  
ATOM    794  O   LEU P  47     -13.544 -23.499  -7.914  1.00  0.00           O  
ATOM    795  CB  LEU P  47     -12.489 -23.953 -11.169  1.00  0.00           C  
ATOM    796  CG  LEU P  47     -12.403 -25.456 -10.880  1.00  0.00           C  
ATOM    797  CD1 LEU P  47     -11.273 -25.767  -9.884  1.00  0.00           C  
ATOM    798  CD2 LEU P  47     -13.762 -26.010 -10.411  1.00  0.00           C  
ATOM    799  H   LEU P  47     -12.878 -21.473 -11.568  1.00  0.00           H  
ATOM    800  HA  LEU P  47     -14.392 -23.550 -10.266  1.00  0.00           H  
ATOM    801 1HB  LEU P  47     -11.461 -23.542 -11.092  1.00  0.00           H  
ATOM    802 2HB  LEU P  47     -12.849 -23.837 -12.212  1.00  0.00           H  
ATOM    803  HG  LEU P  47     -12.154 -25.959 -11.826  1.00  0.00           H  
ATOM    804 1HD1 LEU P  47     -11.554 -25.411  -8.882  1.00  0.00           H  
ATOM    805 2HD1 LEU P  47     -10.369 -25.242 -10.227  1.00  0.00           H  
ATOM    806 3HD1 LEU P  47     -11.117 -26.854  -9.823  1.00  0.00           H  
ATOM    807 1HD2 LEU P  47     -14.549 -25.712 -11.120  1.00  0.00           H  
ATOM    808 2HD2 LEU P  47     -13.972 -25.585  -9.418  1.00  0.00           H  
ATOM    809 3HD2 LEU P  47     -13.730 -27.109 -10.388  1.00  0.00           H  
ATOM    810  N   ASN P  48     -11.639 -22.557  -8.670  1.00  0.00           N  
ATOM    811  CA  ASN P  48     -11.059 -22.445  -7.337  1.00  0.00           C  
ATOM    812  C   ASN P  48     -11.990 -21.722  -6.371  1.00  0.00           C  
ATOM    813  O   ASN P  48     -11.988 -22.020  -5.170  1.00  0.00           O  
ATOM    814  CB  ASN P  48      -9.713 -21.727  -7.420  1.00  0.00           C  
ATOM    815  CG  ASN P  48      -8.634 -22.581  -8.049  1.00  0.00           C  
ATOM    816  OD1 ASN P  48      -7.683 -22.988  -7.381  1.00  0.00           O  
ATOM    817  ND2 ASN P  48      -8.777 -22.864  -9.338  1.00  0.00           N  
ATOM    818  H   ASN P  48     -11.113 -22.249  -9.463  1.00  0.00           H  
ATOM    819  HA  ASN P  48     -10.879 -23.456  -6.942  1.00  0.00           H  
ATOM    820 1HB  ASN P  48      -9.402 -21.450  -6.402  1.00  0.00           H  
ATOM    821 2HB  ASN P  48      -9.831 -20.814  -8.022  1.00  0.00           H  
ATOM    822 1HD2 ASN P  48      -9.480 -22.399  -9.877  1.00  0.00           H  
ATOM    823 2HD2 ASN P  48      -8.182 -23.542  -9.770  1.00  0.00           H  
ATOM    824  N   LEU P  49     -12.797 -20.778  -6.871  1.00  0.00           N  
ATOM    825  CA  LEU P  49     -13.777 -20.117  -6.015  1.00  0.00           C  
ATOM    826  C   LEU P  49     -14.885 -21.078  -5.604  1.00  0.00           C  
ATOM    827  O   LEU P  49     -15.447 -20.946  -4.512  1.00  0.00           O  
ATOM    828  CB  LEU P  49     -14.346 -18.883  -6.721  1.00  0.00           C  
ATOM    829  CG  LEU P  49     -14.987 -17.791  -5.855  1.00  0.00           C  
ATOM    830  CD1 LEU P  49     -14.758 -16.420  -6.467  1.00  0.00           C  
ATOM    831  CD2 LEU P  49     -16.472 -18.036  -5.684  1.00  0.00           C  
ATOM    832  H   LEU P  49     -12.728 -20.525  -7.836  1.00  0.00           H  
ATOM    833  HA  LEU P  49     -13.271 -19.776  -5.100  1.00  0.00           H  
ATOM    834 1HB  LEU P  49     -15.118 -19.236  -7.436  1.00  0.00           H  
ATOM    835 2HB  LEU P  49     -13.516 -18.413  -7.288  1.00  0.00           H  
ATOM    836  HG  LEU P  49     -14.512 -17.814  -4.863  1.00  0.00           H  
ATOM    837 1HD1 LEU P  49     -15.225 -16.375  -7.462  1.00  0.00           H  
ATOM    838 2HD1 LEU P  49     -13.672 -16.271  -6.557  1.00  0.00           H  
ATOM    839 3HD1 LEU P  49     -15.228 -15.647  -5.841  1.00  0.00           H  
ATOM    840 1HD2 LEU P  49     -16.632 -18.999  -5.177  1.00  0.00           H  
ATOM    841 2HD2 LEU P  49     -16.926 -18.061  -6.686  1.00  0.00           H  
ATOM    842 3HD2 LEU P  49     -16.912 -17.248  -5.055  1.00  0.00           H  
ATOM    843  N   ALA P  50     -15.206 -22.056  -6.449  1.00  0.00           N  
ATOM    844  CA  ALA P  50     -16.155 -23.079  -6.033  1.00  0.00           C  
ATOM    845  C   ALA P  50     -15.515 -24.062  -5.062  1.00  0.00           C  
ATOM    846  O   ALA P  50     -16.203 -24.599  -4.184  1.00  0.00           O  
ATOM    847  CB  ALA P  50     -16.711 -23.811  -7.253  1.00  0.00           C  
ATOM    848  H   ALA P  50     -14.799 -22.088  -7.362  1.00  0.00           H  
ATOM    849  HA  ALA P  50     -16.997 -22.593  -5.518  1.00  0.00           H  
ATOM    850 1HB  ALA P  50     -15.891 -24.309  -7.792  1.00  0.00           H  
ATOM    851 2HB  ALA P  50     -17.188 -23.064  -7.904  1.00  0.00           H  
ATOM    852 3HB  ALA P  50     -17.422 -24.587  -6.932  1.00  0.00           H  
ATOM    853  N   VAL P  51     -14.210 -24.317  -5.207  1.00  0.00           N  
ATOM    854  CA  VAL P  51     -13.483 -25.136  -4.238  1.00  0.00           C  
ATOM    855  C   VAL P  51     -13.523 -24.476  -2.867  1.00  0.00           C  
ATOM    856  O   VAL P  51     -13.809 -25.126  -1.855  1.00  0.00           O  
ATOM    857  CB  VAL P  51     -12.035 -25.373  -4.711  1.00  0.00           C  
ATOM    858  CG1 VAL P  51     -11.224 -26.104  -3.651  1.00  0.00           C  
ATOM    859  CG2 VAL P  51     -12.023 -26.151  -6.022  1.00  0.00           C  
ATOM    860  H   VAL P  51     -13.722 -23.940  -5.994  1.00  0.00           H  
ATOM    861  HA  VAL P  51     -13.977 -26.116  -4.160  1.00  0.00           H  
ATOM    862  HB  VAL P  51     -11.569 -24.392  -4.887  1.00  0.00           H  
ATOM    863 1HG1 VAL P  51     -11.766 -27.004  -3.326  1.00  0.00           H  
ATOM    864 2HG1 VAL P  51     -11.090 -25.420  -2.800  1.00  0.00           H  
ATOM    865 3HG1 VAL P  51     -10.260 -26.426  -4.073  1.00  0.00           H  
ATOM    866 1HG2 VAL P  51     -12.540 -25.572  -6.802  1.00  0.00           H  
ATOM    867 2HG2 VAL P  51     -12.549 -27.102  -5.851  1.00  0.00           H  
ATOM    868 3HG2 VAL P  51     -10.986 -26.308  -6.355  1.00  0.00           H  
ATOM    869  N   ALA P  52     -13.255 -23.166  -2.819  1.00  0.00           N  
ATOM    870  CA  ALA P  52     -13.354 -22.420  -1.566  1.00  0.00           C  
ATOM    871  C   ALA P  52     -14.776 -22.434  -1.019  1.00  0.00           C  
ATOM    872  O   ALA P  52     -14.978 -22.497   0.198  1.00  0.00           O  
ATOM    873  CB  ALA P  52     -12.878 -20.980  -1.763  1.00  0.00           C  
ATOM    874  H   ALA P  52     -12.982 -22.689  -3.655  1.00  0.00           H  
ATOM    875  HA  ALA P  52     -12.699 -22.893  -0.820  1.00  0.00           H  
ATOM    876 1HB  ALA P  52     -13.732 -20.341  -2.033  1.00  0.00           H  
ATOM    877 2HB  ALA P  52     -12.139 -20.981  -2.578  1.00  0.00           H  
ATOM    878 3HB  ALA P  52     -12.455 -20.594  -0.824  1.00  0.00           H  
ATOM    879  N   ASP P  53     -15.777 -22.365  -1.898  1.00  0.00           N  
ATOM    880  CA  ASP P  53     -17.155 -22.445  -1.422  1.00  0.00           C  
ATOM    881  C   ASP P  53     -17.489 -23.840  -0.922  1.00  0.00           C  
ATOM    882  O   ASP P  53     -18.327 -23.984  -0.030  1.00  0.00           O  
ATOM    883  CB  ASP P  53     -18.136 -22.029  -2.520  1.00  0.00           C  
ATOM    884  CG  ASP P  53     -18.328 -20.518  -2.600  1.00  0.00           C  
ATOM    885  OD1 ASP P  53     -17.617 -19.776  -1.879  1.00  0.00           O  
ATOM    886  OD2 ASP P  53     -19.196 -20.071  -3.380  1.00  0.00           O1-
ATOM    887  H   ASP P  53     -15.585 -22.259  -2.874  1.00  0.00           H  
ATOM    888  HA  ASP P  53     -17.277 -21.747  -0.581  1.00  0.00           H  
ATOM    889 1HB  ASP P  53     -19.108 -22.502  -2.316  1.00  0.00           H  
ATOM    890 2HB  ASP P  53     -17.758 -22.384  -3.490  1.00  0.00           H  
ATOM    891  N   ILE P  54     -16.855 -24.877  -1.474  1.00  0.00           N  
ATOM    892  CA  ILE P  54     -17.139 -26.234  -1.018  1.00  0.00           C  
ATOM    893  C   ILE P  54     -16.493 -26.478   0.338  1.00  0.00           C  
ATOM    894  O   ILE P  54     -17.141 -26.967   1.272  1.00  0.00           O  
ATOM    895  CB  ILE P  54     -16.675 -27.275  -2.054  1.00  0.00           C  
ATOM    896  CG1 ILE P  54     -17.619 -27.302  -3.258  1.00  0.00           C  
ATOM    897  CG2 ILE P  54     -16.616 -28.658  -1.425  1.00  0.00           C  
ATOM    898  CD1 ILE P  54     -17.305 -28.404  -4.262  1.00  0.00           C  
ATOM    899  H   ILE P  54     -16.185 -24.724  -2.200  1.00  0.00           H  
ATOM    900  HA  ILE P  54     -18.227 -26.345  -0.898  1.00  0.00           H  
ATOM    901  HB  ILE P  54     -15.668 -26.999  -2.401  1.00  0.00           H  
ATOM    902 1HG1 ILE P  54     -17.555 -26.332  -3.773  1.00  0.00           H  
ATOM    903 2HG1 ILE P  54     -18.646 -27.446  -2.892  1.00  0.00           H  
ATOM    904 1HG2 ILE P  54     -17.618 -28.951  -1.079  1.00  0.00           H  
ATOM    905 2HG2 ILE P  54     -15.925 -28.608  -0.571  1.00  0.00           H  
ATOM    906 3HG2 ILE P  54     -16.291 -29.396  -2.174  1.00  0.00           H  
ATOM    907 1HD1 ILE P  54     -17.573 -29.382  -3.835  1.00  0.00           H  
ATOM    908 2HD1 ILE P  54     -16.226 -28.370  -4.471  1.00  0.00           H  
ATOM    909 3HD1 ILE P  54     -17.903 -28.261  -5.174  1.00  0.00           H  
ATOM    910  N   LEU P  55     -15.209 -26.134   0.467  1.00  0.00           N  
ATOM    911  CA  LEU P  55     -14.504 -26.357   1.727  1.00  0.00           C  
ATOM    912  C   LEU P  55     -15.220 -25.672   2.892  1.00  0.00           C  
ATOM    913  O   LEU P  55     -15.363 -26.264   3.968  1.00  0.00           O  
ATOM    914  CB  LEU P  55     -13.049 -25.884   1.611  1.00  0.00           C  
ATOM    915  CG  LEU P  55     -12.200 -26.453   0.457  1.00  0.00           C  
ATOM    916  CD1 LEU P  55     -10.769 -25.897   0.452  1.00  0.00           C  
ATOM    917  CD2 LEU P  55     -12.192 -27.978   0.455  1.00  0.00           C  
ATOM    918  H   LEU P  55     -14.726 -25.720  -0.305  1.00  0.00           H  
ATOM    919  HA  LEU P  55     -14.488 -27.437   1.933  1.00  0.00           H  
ATOM    920 1HB  LEU P  55     -12.537 -26.145   2.561  1.00  0.00           H  
ATOM    921 2HB  LEU P  55     -13.066 -24.780   1.499  1.00  0.00           H  
ATOM    922  HG  LEU P  55     -12.675 -26.130  -0.481  1.00  0.00           H  
ATOM    923 1HD1 LEU P  55     -10.261 -26.175   1.387  1.00  0.00           H  
ATOM    924 2HD1 LEU P  55     -10.835 -24.802   0.372  1.00  0.00           H  
ATOM    925 3HD1 LEU P  55     -10.200 -26.335  -0.381  1.00  0.00           H  
ATOM    926 1HD2 LEU P  55     -13.217 -28.354   0.318  1.00  0.00           H  
ATOM    927 2HD2 LEU P  55     -11.797 -28.312   1.426  1.00  0.00           H  
ATOM    928 3HD2 LEU P  55     -11.584 -28.348  -0.384  1.00  0.00           H  
ATOM    929  N   PHE P  56     -15.705 -24.436   2.694  1.00  0.00           N  
ATOM    930  CA  PHE P  56     -16.462 -23.768   3.754  1.00  0.00           C  
ATOM    931  C   PHE P  56     -17.817 -24.423   3.978  1.00  0.00           C  
ATOM    932  O   PHE P  56     -18.321 -24.427   5.107  1.00  0.00           O  
ATOM    933  CB  PHE P  56     -16.666 -22.283   3.445  1.00  0.00           C  
ATOM    934  CG  PHE P  56     -17.659 -21.610   4.359  1.00  0.00           C  
ATOM    935  CD1 PHE P  56     -17.318 -21.295   5.665  1.00  0.00           C  
ATOM    936  CD2 PHE P  56     -18.940 -21.309   3.920  1.00  0.00           C  
ATOM    937  CE1 PHE P  56     -18.237 -20.687   6.517  1.00  0.00           C  
ATOM    938  CE2 PHE P  56     -19.860 -20.697   4.767  1.00  0.00           C  
ATOM    939  CZ  PHE P  56     -19.502 -20.384   6.066  1.00  0.00           C  
ATOM    940  H   PHE P  56     -15.549 -23.972   1.822  1.00  0.00           H  
ATOM    941  HA  PHE P  56     -15.892 -23.841   4.692  1.00  0.00           H  
ATOM    942 1HB  PHE P  56     -17.020 -22.211   2.406  1.00  0.00           H  
ATOM    943 2HB  PHE P  56     -15.708 -21.753   3.556  1.00  0.00           H  
ATOM    944  HD1 PHE P  56     -16.327 -21.524   6.027  1.00  0.00           H  
ATOM    945  HD2 PHE P  56     -19.227 -21.553   2.908  1.00  0.00           H  
ATOM    946  HE1 PHE P  56     -17.957 -20.453   7.533  1.00  0.00           H  
ATOM    947  HE2 PHE P  56     -20.853 -20.467   4.410  1.00  0.00           H  
ATOM    948  HZ  PHE P  56     -20.212 -19.904   6.724  1.00  0.00           H  
ATOM    949  N   LEU P  57     -18.434 -24.959   2.923  1.00  0.00           N  
ATOM    950  CA  LEU P  57     -19.707 -25.645   3.102  1.00  0.00           C  
ATOM    951  C   LEU P  57     -19.523 -26.956   3.856  1.00  0.00           C  
ATOM    952  O   LEU P  57     -20.379 -27.328   4.670  1.00  0.00           O  
ATOM    953  CB  LEU P  57     -20.373 -25.874   1.748  1.00  0.00           C  
ATOM    954  CG  LEU P  57     -21.047 -24.611   1.218  1.00  0.00           C  
ATOM    955  CD1 LEU P  57     -21.372 -24.768  -0.242  1.00  0.00           C  
ATOM    956  CD2 LEU P  57     -22.292 -24.281   2.017  1.00  0.00           C  
ATOM    957  H   LEU P  57     -18.024 -24.890   2.013  1.00  0.00           H  
ATOM    958  HA  LEU P  57     -20.372 -25.004   3.699  1.00  0.00           H  
ATOM    959 1HB  LEU P  57     -21.130 -26.666   1.851  1.00  0.00           H  
ATOM    960 2HB  LEU P  57     -19.610 -26.202   1.026  1.00  0.00           H  
ATOM    961  HG  LEU P  57     -20.339 -23.776   1.326  1.00  0.00           H  
ATOM    962 1HD1 LEU P  57     -21.923 -25.707  -0.401  1.00  0.00           H  
ATOM    963 2HD1 LEU P  57     -20.422 -24.794  -0.795  1.00  0.00           H  
ATOM    964 3HD1 LEU P  57     -22.018 -23.941  -0.573  1.00  0.00           H  
ATOM    965 1HD2 LEU P  57     -22.006 -23.922   3.017  1.00  0.00           H  
ATOM    966 2HD2 LEU P  57     -22.888 -25.201   2.105  1.00  0.00           H  
ATOM    967 3HD2 LEU P  57     -22.854 -23.477   1.520  1.00  0.00           H  
ATOM    968  N   LEU P  58     -18.405 -27.643   3.635  1.00  0.00           N  
ATOM    969  CA  LEU P  58     -18.134 -28.892   4.342  1.00  0.00           C  
ATOM    970  C   LEU P  58     -17.893 -28.704   5.874  1.00  0.00           C  
ATOM    971  O   LEU P  58     -17.456 -29.680   6.501  1.00  0.00           O  
ATOM    972  CB  LEU P  58     -16.936 -29.602   3.708  1.00  0.00           C  
ATOM    973  CG  LEU P  58     -17.169 -30.154   2.300  1.00  0.00           C  
ATOM    974  CD1 LEU P  58     -16.021 -31.058   1.855  1.00  0.00           C  
ATOM    975  CD2 LEU P  58     -18.498 -30.891   2.246  1.00  0.00           C  
ATOM    976  H   LEU P  58     -17.739 -27.298   2.974  1.00  0.00           H  
ATOM    977  HA  LEU P  58     -19.007 -29.551   4.229  1.00  0.00           H  
ATOM    978 1HB  LEU P  58     -16.652 -30.441   4.360  1.00  0.00           H  
ATOM    979 2HB  LEU P  58     -16.102 -28.887   3.660  1.00  0.00           H  
ATOM    980  HG  LEU P  58     -17.221 -29.303   1.605  1.00  0.00           H  
ATOM    981 1HD1 LEU P  58     -15.943 -31.919   2.535  1.00  0.00           H  
ATOM    982 2HD1 LEU P  58     -15.094 -30.466   1.892  1.00  0.00           H  
ATOM    983 3HD1 LEU P  58     -16.219 -31.445   0.845  1.00  0.00           H  
ATOM    984 1HD2 LEU P  58     -19.317 -30.195   2.481  1.00  0.00           H  
ATOM    985 2HD2 LEU P  58     -18.467 -31.698   2.993  1.00  0.00           H  
ATOM    986 3HD2 LEU P  58     -18.668 -31.282   1.232  1.00  0.00           H  
ATOM    987  N   THR P  59     -18.138 -27.544   6.494  1.00  0.00           N  
ATOM    988  CA  THR P  59     -18.083 -27.412   7.944  1.00  0.00           C  
ATOM    989  C   THR P  59     -19.453 -27.223   8.579  1.00  0.00           C  
ATOM    990  O   THR P  59     -19.577 -27.390   9.798  1.00  0.00           O  
ATOM    991  CB  THR P  59     -17.182 -26.233   8.355  1.00  0.00           C  
ATOM    992  OG1 THR P  59     -17.816 -24.993   8.010  1.00  0.00           O  
ATOM    993  CG2 THR P  59     -15.827 -26.323   7.674  1.00  0.00           C  
ATOM    994  H   THR P  59     -18.366 -26.741   5.944  1.00  0.00           H  
ATOM    995  HA  THR P  59     -17.642 -28.328   8.363  1.00  0.00           H  
ATOM    996  HB  THR P  59     -17.029 -26.280   9.443  1.00  0.00           H  
ATOM    997 1HG2 THR P  59     -15.935 -26.098   6.603  1.00  0.00           H  
ATOM    998 2HG2 THR P  59     -15.454 -27.349   7.806  1.00  0.00           H  
ATOM    999 3HG2 THR P  59     -15.141 -25.579   8.105  1.00  0.00           H  
ATOM   1000  HG1 THR P  59     -17.959 -24.960   7.071  1.00  0.00           H  
ATOM   1001  N   LEU P  60     -20.479 -26.885   7.794  1.00  0.00           N  
ATOM   1002  CA  LEU P  60     -21.812 -26.612   8.324  1.00  0.00           C  
ATOM   1003  C   LEU P  60     -22.493 -27.824   8.968  1.00  0.00           C  
ATOM   1004  O   LEU P  60     -23.350 -27.632   9.842  1.00  0.00           O  
ATOM   1005  CB  LEU P  60     -22.699 -26.028   7.221  1.00  0.00           C  
ATOM   1006  CG  LEU P  60     -22.709 -24.497   7.191  1.00  0.00           C  
ATOM   1007  CD1 LEU P  60     -21.306 -23.930   6.993  1.00  0.00           C  
ATOM   1008  CD2 LEU P  60     -23.656 -23.994   6.111  1.00  0.00           C  
ATOM   1009  H   LEU P  60     -20.329 -26.816   6.808  1.00  0.00           H  
ATOM   1010  HA  LEU P  60     -21.716 -25.842   9.104  1.00  0.00           H  
ATOM   1011 1HB  LEU P  60     -23.729 -26.382   7.375  1.00  0.00           H  
ATOM   1012 2HB  LEU P  60     -22.337 -26.395   6.249  1.00  0.00           H  
ATOM   1013  HG  LEU P  60     -23.083 -24.143   8.163  1.00  0.00           H  
ATOM   1014 1HD1 LEU P  60     -20.832 -24.408   6.123  1.00  0.00           H  
ATOM   1015 2HD1 LEU P  60     -20.727 -24.148   7.902  1.00  0.00           H  
ATOM   1016 3HD1 LEU P  60     -21.363 -22.850   6.790  1.00  0.00           H  
ATOM   1017 1HD2 LEU P  60     -24.574 -24.600   6.112  1.00  0.00           H  
ATOM   1018 2HD2 LEU P  60     -23.143 -24.092   5.143  1.00  0.00           H  
ATOM   1019 3HD2 LEU P  60     -23.942 -22.952   6.319  1.00  0.00           H  
ATOM   1020  N   PRO P  61     -22.182 -29.070   8.575  1.00  0.00           N  
ATOM   1021  CA  PRO P  61     -22.642 -30.209   9.400  1.00  0.00           C  
ATOM   1022  C   PRO P  61     -22.233 -30.103  10.861  1.00  0.00           C  
ATOM   1023  O   PRO P  61     -23.089 -30.174  11.752  1.00  0.00           O  
ATOM   1024  CB  PRO P  61     -21.990 -31.414   8.708  1.00  0.00           C  
ATOM   1025  CG  PRO P  61     -21.918 -31.023   7.298  1.00  0.00           C  
ATOM   1026  CD  PRO P  61     -21.690 -29.531   7.263  1.00  0.00           C  
ATOM   1027  HA  PRO P  61     -23.736 -30.302   9.333  1.00  0.00           H  
ATOM   1028 1HB  PRO P  61     -22.603 -32.319   8.834  1.00  0.00           H  
ATOM   1029 2HB  PRO P  61     -20.986 -31.605   9.115  1.00  0.00           H  
ATOM   1030 1HG  PRO P  61     -21.089 -31.547   6.800  1.00  0.00           H  
ATOM   1031 2HG  PRO P  61     -22.857 -31.276   6.784  1.00  0.00           H  
ATOM   1032 1HD  PRO P  61     -20.618 -29.317   7.137  1.00  0.00           H  
ATOM   1033 2HD  PRO P  61     -22.267 -29.054   6.457  1.00  0.00           H  
ATOM   1034  N   PHE P  62     -20.939 -29.917  11.127  1.00  0.00           N  
ATOM   1035  CA  PHE P  62     -20.436 -29.859  12.496  1.00  0.00           C  
ATOM   1036  C   PHE P  62     -21.045 -28.718  13.303  1.00  0.00           C  
ATOM   1037  O   PHE P  62     -21.011 -28.763  14.536  1.00  0.00           O  
ATOM   1038  CB  PHE P  62     -18.914 -29.727  12.485  1.00  0.00           C  
ATOM   1039  CG  PHE P  62     -18.214 -30.828  11.736  1.00  0.00           C  
ATOM   1040  CD1 PHE P  62     -17.752 -31.952  12.402  1.00  0.00           C  
ATOM   1041  CD2 PHE P  62     -18.014 -30.739  10.367  1.00  0.00           C  
ATOM   1042  CE1 PHE P  62     -17.098 -32.970  11.717  1.00  0.00           C  
ATOM   1043  CE2 PHE P  62     -17.364 -31.752   9.678  1.00  0.00           C  
ATOM   1044  CZ  PHE P  62     -16.905 -32.870  10.354  1.00  0.00           C  
ATOM   1045  H   PHE P  62     -20.296 -29.815  10.368  1.00  0.00           H  
ATOM   1046  HA  PHE P  62     -20.688 -30.802  13.003  1.00  0.00           H  
ATOM   1047 1HB  PHE P  62     -18.580 -29.732  13.533  1.00  0.00           H  
ATOM   1048 2HB  PHE P  62     -18.636 -28.778  12.003  1.00  0.00           H  
ATOM   1049  HD1 PHE P  62     -17.902 -32.038  13.468  1.00  0.00           H  
ATOM   1050  HD2 PHE P  62     -18.368 -29.871   9.831  1.00  0.00           H  
ATOM   1051  HE1 PHE P  62     -16.741 -33.838  12.251  1.00  0.00           H  
ATOM   1052  HE2 PHE P  62     -17.215 -31.669   8.612  1.00  0.00           H  
ATOM   1053  HZ  PHE P  62     -16.399 -33.659   9.818  1.00  0.00           H  
ATOM   1054  N   TRP P  63     -21.582 -27.691  12.652  1.00  0.00           N  
ATOM   1055  CA  TRP P  63     -22.322 -26.681  13.392  1.00  0.00           C  
ATOM   1056  C   TRP P  63     -23.755 -27.106  13.665  1.00  0.00           C  
ATOM   1057  O   TRP P  63     -24.396 -26.558  14.569  1.00  0.00           O  
ATOM   1058  CB  TRP P  63     -22.301 -25.352  12.638  1.00  0.00           C  
ATOM   1059  CG  TRP P  63     -20.980 -24.678  12.703  1.00  0.00           C  
ATOM   1060  CD1 TRP P  63     -20.149 -24.400  11.662  1.00  0.00           C  
ATOM   1061  CD2 TRP P  63     -20.317 -24.210  13.883  1.00  0.00           C  
ATOM   1062  NE1 TRP P  63     -19.012 -23.777  12.117  1.00  0.00           N  
ATOM   1063  CE2 TRP P  63     -19.093 -23.648  13.479  1.00  0.00           C  
ATOM   1064  CE3 TRP P  63     -20.646 -24.206  15.242  1.00  0.00           C  
ATOM   1065  CZ2 TRP P  63     -18.194 -23.083  14.387  1.00  0.00           C  
ATOM   1066  CZ3 TRP P  63     -19.753 -23.649  16.141  1.00  0.00           C  
ATOM   1067  CH2 TRP P  63     -18.542 -23.097  15.709  1.00  0.00           C  
ATOM   1068  H   TRP P  63     -21.478 -27.613  11.660  1.00  0.00           H  
ATOM   1069  HA  TRP P  63     -21.827 -26.523  14.362  1.00  0.00           H  
ATOM   1070 1HB  TRP P  63     -23.062 -24.690  13.076  1.00  0.00           H  
ATOM   1071 2HB  TRP P  63     -22.548 -25.536  11.582  1.00  0.00           H  
ATOM   1072  HD1 TRP P  63     -20.354 -24.635  10.628  1.00  0.00           H  
ATOM   1073  HE1 TRP P  63     -18.250 -23.468  11.548  1.00  0.00           H  
ATOM   1074  HE3 TRP P  63     -21.579 -24.629  15.584  1.00  0.00           H  
ATOM   1075  HZ2 TRP P  63     -17.260 -22.652  14.057  1.00  0.00           H  
ATOM   1076  HZ3 TRP P  63     -19.995 -23.640  17.194  1.00  0.00           H  
ATOM   1077  HH2 TRP P  63     -17.867 -22.672  16.437  1.00  0.00           H  
ATOM   1078  N   ALA P  64     -24.269 -28.072  12.907  1.00  0.00           N  
ATOM   1079  CA  ALA P  64     -25.615 -28.561  13.163  1.00  0.00           C  
ATOM   1080  C   ALA P  64     -25.632 -29.543  14.329  1.00  0.00           C  
ATOM   1081  O   ALA P  64     -26.540 -29.496  15.168  1.00  0.00           O  
ATOM   1082  CB  ALA P  64     -26.189 -29.202  11.899  1.00  0.00           C  
ATOM   1083  H   ALA P  64     -23.729 -28.462  12.161  1.00  0.00           H  
ATOM   1084  HA  ALA P  64     -26.257 -27.708  13.430  1.00  0.00           H  
ATOM   1085 1HB  ALA P  64     -25.567 -30.059  11.603  1.00  0.00           H  
ATOM   1086 2HB  ALA P  64     -26.182 -28.441  11.104  1.00  0.00           H  
ATOM   1087 3HB  ALA P  64     -27.204 -29.577  12.097  1.00  0.00           H  
ATOM   1088  N   TYR P  65     -24.639 -30.438  14.398  1.00  0.00           N  
ATOM   1089  CA  TYR P  65     -24.509 -31.310  15.564  1.00  0.00           C  
ATOM   1090  C   TYR P  65     -24.371 -30.480  16.836  1.00  0.00           C  
ATOM   1091  O   TYR P  65     -25.055 -30.732  17.834  1.00  0.00           O  
ATOM   1092  CB  TYR P  65     -23.305 -32.249  15.383  1.00  0.00           C  
ATOM   1093  CG  TYR P  65     -23.259 -33.485  16.287  1.00  0.00           C  
ATOM   1094  CD1 TYR P  65     -22.712 -34.680  15.821  1.00  0.00           C  
ATOM   1095  CD2 TYR P  65     -23.733 -33.457  17.603  1.00  0.00           C  
ATOM   1096  CE1 TYR P  65     -22.651 -35.818  16.631  1.00  0.00           C  
ATOM   1097  CE2 TYR P  65     -23.676 -34.587  18.420  1.00  0.00           C  
ATOM   1098  CZ  TYR P  65     -23.133 -35.765  17.928  1.00  0.00           C  
ATOM   1099  OH  TYR P  65     -23.068 -36.893  18.724  1.00  0.00           O  
ATOM   1100  H   TYR P  65     -23.982 -30.511  13.647  1.00  0.00           H  
ATOM   1101  HA  TYR P  65     -25.414 -31.929  15.653  1.00  0.00           H  
ATOM   1102 1HB  TYR P  65     -22.406 -31.644  15.572  1.00  0.00           H  
ATOM   1103 2HB  TYR P  65     -23.303 -32.619  14.347  1.00  0.00           H  
ATOM   1104  HD1 TYR P  65     -22.327 -34.728  14.813  1.00  0.00           H  
ATOM   1105  HD2 TYR P  65     -24.152 -32.542  17.995  1.00  0.00           H  
ATOM   1106  HE1 TYR P  65     -22.229 -36.735  16.246  1.00  0.00           H  
ATOM   1107  HE2 TYR P  65     -24.053 -34.545  19.431  1.00  0.00           H  
ATOM   1108  HH  TYR P  65     -22.228 -37.320  18.601  1.00  0.00           H  
ATOM   1109  N   SER P  66     -23.512 -29.458  16.801  1.00  0.00           N  
ATOM   1110  CA  SER P  66     -23.221 -28.675  17.995  1.00  0.00           C  
ATOM   1111  C   SER P  66     -24.433 -27.884  18.470  1.00  0.00           C  
ATOM   1112  O   SER P  66     -24.593 -27.663  19.677  1.00  0.00           O  
ATOM   1113  CB  SER P  66     -22.046 -27.741  17.718  1.00  0.00           C  
ATOM   1114  OG  SER P  66     -20.853 -28.474  17.521  1.00  0.00           O  
ATOM   1115  H   SER P  66     -23.060 -29.226  15.940  1.00  0.00           H  
ATOM   1116  HA  SER P  66     -22.925 -29.359  18.804  1.00  0.00           H  
ATOM   1117 1HB  SER P  66     -21.925 -27.064  18.576  1.00  0.00           H  
ATOM   1118 2HB  SER P  66     -22.250 -27.151  16.812  1.00  0.00           H  
ATOM   1119  HG  SER P  66     -20.945 -29.030  16.756  1.00  0.00           H  
ATOM   1120  N   ALA P  67     -25.286 -27.445  17.547  1.00  0.00           N  
ATOM   1121  CA  ALA P  67     -26.511 -26.762  17.933  1.00  0.00           C  
ATOM   1122  C   ALA P  67     -27.614 -27.734  18.330  1.00  0.00           C  
ATOM   1123  O   ALA P  67     -28.523 -27.350  19.075  1.00  0.00           O  
ATOM   1124  CB  ALA P  67     -26.986 -25.861  16.793  1.00  0.00           C  
ATOM   1125  H   ALA P  67     -25.083 -27.586  16.578  1.00  0.00           H  
ATOM   1126  HA  ALA P  67     -26.299 -26.121  18.801  1.00  0.00           H  
ATOM   1127 1HB  ALA P  67     -27.201 -26.472  15.904  1.00  0.00           H  
ATOM   1128 2HB  ALA P  67     -26.179 -25.147  16.571  1.00  0.00           H  
ATOM   1129 3HB  ALA P  67     -27.916 -25.350  17.082  1.00  0.00           H  
ATOM   1130  N   ALA P  68     -27.551 -28.979  17.854  1.00  0.00           N  
ATOM   1131  CA  ALA P  68     -28.520 -30.003  18.223  1.00  0.00           C  
ATOM   1132  C   ALA P  68     -28.107 -30.796  19.456  1.00  0.00           C  
ATOM   1133  O   ALA P  68     -28.955 -31.459  20.068  1.00  0.00           O  
ATOM   1134  CB  ALA P  68     -28.738 -30.964  17.053  1.00  0.00           C  
ATOM   1135  H   ALA P  68     -26.813 -29.218  17.222  1.00  0.00           H  
ATOM   1136  HA  ALA P  68     -29.482 -29.516  18.442  1.00  0.00           H  
ATOM   1137 1HB  ALA P  68     -27.791 -31.466  16.805  1.00  0.00           H  
ATOM   1138 2HB  ALA P  68     -29.085 -30.372  16.193  1.00  0.00           H  
ATOM   1139 3HB  ALA P  68     -29.464 -31.740  17.336  1.00  0.00           H  
ATOM   1140  N   LYS P  69     -26.826 -30.750  19.821  1.00  0.00           N  
ATOM   1141  CA  LYS P  69     -26.301 -31.427  21.000  1.00  0.00           C  
ATOM   1142  C   LYS P  69     -25.142 -30.621  21.582  1.00  0.00           C  
ATOM   1143  O   LYS P  69     -25.369 -29.681  22.351  1.00  0.00           O  
ATOM   1144  CB  LYS P  69     -25.866 -32.854  20.656  1.00  0.00           C  
ATOM   1145  CG  LYS P  69     -26.998 -33.874  20.702  1.00  0.00           C  
ATOM   1146  CD  LYS P  69     -27.800 -33.770  22.014  1.00  0.00           C  
ATOM   1147  CE  LYS P  69     -26.972 -34.149  23.255  1.00  0.00           C  
ATOM   1148  NZ  LYS P  69     -27.056 -33.109  24.326  1.00  0.00           N1+
ATOM   1149  H   LYS P  69     -26.191 -30.223  19.256  1.00  0.00           H  
ATOM   1150  HA  LYS P  69     -27.093 -31.486  21.761  1.00  0.00           H  
ATOM   1151 1HB  LYS P  69     -25.089 -33.164  21.370  1.00  0.00           H  
ATOM   1152 2HB  LYS P  69     -25.438 -32.853  19.643  1.00  0.00           H  
ATOM   1153 1HG  LYS P  69     -26.574 -34.886  20.618  1.00  0.00           H  
ATOM   1154 2HG  LYS P  69     -27.674 -33.700  19.852  1.00  0.00           H  
ATOM   1155 1HD  LYS P  69     -28.670 -34.441  21.951  1.00  0.00           H  
ATOM   1156 2HD  LYS P  69     -28.157 -32.736  22.129  1.00  0.00           H  
ATOM   1157 1HE  LYS P  69     -25.926 -34.267  22.935  1.00  0.00           H  
ATOM   1158 2HE  LYS P  69     -27.348 -35.093  23.677  1.00  0.00           H  
ATOM   1159 1HZ  LYS P  69     -26.719 -33.490  25.187  1.00  0.00           H  
ATOM   1160 2HZ  LYS P  69     -28.007 -32.820  24.439  1.00  0.00           H  
ATOM   1161 3HZ  LYS P  69     -26.499 -32.320  24.069  1.00  0.00           H  
ATOM   1162  N   SER P  70     -23.907 -30.965  21.212  1.00  0.00           N  
ATOM   1163  CA  SER P  70     -22.726 -30.238  21.666  1.00  0.00           C  
ATOM   1164  C   SER P  70     -21.547 -30.586  20.770  1.00  0.00           C  
ATOM   1165  O   SER P  70     -21.628 -31.468  19.910  1.00  0.00           O  
ATOM   1166  CB  SER P  70     -22.392 -30.548  23.128  1.00  0.00           C  
ATOM   1167  OG  SER P  70     -23.097 -29.686  24.003  1.00  0.00           O  
ATOM   1168  H   SER P  70     -23.787 -31.748  20.602  1.00  0.00           H  
ATOM   1169  HA  SER P  70     -22.915 -29.158  21.581  1.00  0.00           H  
ATOM   1170 1HB  SER P  70     -21.310 -30.419  23.276  1.00  0.00           H  
ATOM   1171 2HB  SER P  70     -22.671 -31.587  23.358  1.00  0.00           H  
ATOM   1172  HG  SER P  70     -23.888 -29.379  23.576  1.00  0.00           H  
ATOM   1173  N   TRP P  71     -20.438 -29.883  20.996  1.00  0.00           N  
ATOM   1174  CA  TRP P  71     -19.231 -30.056  20.194  1.00  0.00           C  
ATOM   1175  C   TRP P  71     -18.467 -31.269  20.705  1.00  0.00           C  
ATOM   1176  O   TRP P  71     -17.830 -31.208  21.760  1.00  0.00           O  
ATOM   1177  CB  TRP P  71     -18.368 -28.801  20.251  1.00  0.00           C  
ATOM   1178  CG  TRP P  71     -17.210 -28.840  19.307  1.00  0.00           C  
ATOM   1179  CD1 TRP P  71     -15.987 -29.397  19.536  1.00  0.00           C  
ATOM   1180  CD2 TRP P  71     -17.167 -28.311  17.976  1.00  0.00           C  
ATOM   1181  NE1 TRP P  71     -15.184 -29.244  18.434  1.00  0.00           N  
ATOM   1182  CE2 TRP P  71     -15.884 -28.578  17.462  1.00  0.00           C  
ATOM   1183  CE3 TRP P  71     -18.088 -27.633  17.170  1.00  0.00           C  
ATOM   1184  CZ2 TRP P  71     -15.499 -28.197  16.173  1.00  0.00           C  
ATOM   1185  CZ3 TRP P  71     -17.706 -27.256  15.892  1.00  0.00           C  
ATOM   1186  CH2 TRP P  71     -16.422 -27.541  15.407  1.00  0.00           C  
ATOM   1187  H   TRP P  71     -20.432 -29.215  21.740  1.00  0.00           H  
ATOM   1188  HA  TRP P  71     -19.513 -30.237  19.146  1.00  0.00           H  
ATOM   1189 1HB  TRP P  71     -17.987 -28.689  21.277  1.00  0.00           H  
ATOM   1190 2HB  TRP P  71     -18.991 -27.930  20.000  1.00  0.00           H  
ATOM   1191  HD1 TRP P  71     -15.693 -29.888  20.452  1.00  0.00           H  
ATOM   1192  HE1 TRP P  71     -14.241 -29.566  18.353  1.00  0.00           H  
ATOM   1193  HE3 TRP P  71     -19.078 -27.408  17.537  1.00  0.00           H  
ATOM   1194  HZ2 TRP P  71     -14.510 -28.413  15.797  1.00  0.00           H  
ATOM   1195  HZ3 TRP P  71     -18.409 -26.734  15.260  1.00  0.00           H  
ATOM   1196  HH2 TRP P  71     -16.156 -27.236  14.406  1.00  0.00           H  
ATOM   1197  N   VAL P  72     -18.526 -32.369  19.954  1.00  0.00           N  
ATOM   1198  CA  VAL P  72     -17.888 -33.621  20.350  1.00  0.00           C  
ATOM   1199  C   VAL P  72     -16.659 -33.879  19.485  1.00  0.00           C  
ATOM   1200  O   VAL P  72     -16.303 -35.037  19.232  1.00  0.00           O  
ATOM   1201  CB  VAL P  72     -18.876 -34.806  20.265  1.00  0.00           C  
ATOM   1202  CG1 VAL P  72     -20.010 -34.631  21.260  1.00  0.00           C  
ATOM   1203  CG2 VAL P  72     -19.437 -34.960  18.863  1.00  0.00           C  
ATOM   1204  H   VAL P  72     -19.025 -32.335  19.088  1.00  0.00           H  
ATOM   1205  HA  VAL P  72     -17.556 -33.535  21.395  1.00  0.00           H  
ATOM   1206  HB  VAL P  72     -18.328 -35.725  20.522  1.00  0.00           H  
ATOM   1207 1HG1 VAL P  72     -20.569 -33.713  21.027  1.00  0.00           H  
ATOM   1208 2HG1 VAL P  72     -19.567 -34.555  22.264  1.00  0.00           H  
ATOM   1209 3HG1 VAL P  72     -20.709 -35.477  21.184  1.00  0.00           H  
ATOM   1210 1HG2 VAL P  72     -18.619 -35.165  18.156  1.00  0.00           H  
ATOM   1211 2HG2 VAL P  72     -19.934 -34.016  18.596  1.00  0.00           H  
ATOM   1212 3HG2 VAL P  72     -20.130 -35.814  18.829  1.00  0.00           H  
ATOM   1213  N   PHE P  73     -15.978 -32.803  19.056  1.00  0.00           N  
ATOM   1214  CA  PHE P  73     -14.983 -32.904  17.995  1.00  0.00           C  
ATOM   1215  C   PHE P  73     -13.608 -32.335  18.329  1.00  0.00           C  
ATOM   1216  O   PHE P  73     -12.712 -32.398  17.477  1.00  0.00           O  
ATOM   1217  CB  PHE P  73     -15.518 -32.231  16.724  1.00  0.00           C  
ATOM   1218  CG  PHE P  73     -16.897 -32.692  16.338  1.00  0.00           C  
ATOM   1219  CD1 PHE P  73     -17.098 -33.964  15.830  1.00  0.00           C  
ATOM   1220  CD2 PHE P  73     -17.989 -31.858  16.489  1.00  0.00           C  
ATOM   1221  CE1 PHE P  73     -18.358 -34.393  15.481  1.00  0.00           C  
ATOM   1222  CE2 PHE P  73     -19.255 -32.281  16.139  1.00  0.00           C  
ATOM   1223  CZ  PHE P  73     -19.440 -33.549  15.634  1.00  0.00           C  
ATOM   1224  H   PHE P  73     -16.158 -31.913  19.474  1.00  0.00           H  
ATOM   1225  HA  PHE P  73     -14.844 -33.970  17.761  1.00  0.00           H  
ATOM   1226 1HB  PHE P  73     -14.815 -32.463  15.910  1.00  0.00           H  
ATOM   1227 2HB  PHE P  73     -15.569 -31.144  16.881  1.00  0.00           H  
ATOM   1228  HD1 PHE P  73     -16.255 -34.628  15.706  1.00  0.00           H  
ATOM   1229  HD2 PHE P  73     -17.850 -30.863  16.886  1.00  0.00           H  
ATOM   1230  HE1 PHE P  73     -18.500 -35.389  15.088  1.00  0.00           H  
ATOM   1231  HE2 PHE P  73     -20.099 -31.619  16.261  1.00  0.00           H  
ATOM   1232  HZ  PHE P  73     -20.430 -33.882  15.358  1.00  0.00           H  
ATOM   1233  N   GLY P  74     -13.407 -31.782  19.522  1.00  0.00           N  
ATOM   1234  CA  GLY P  74     -12.076 -31.495  20.015  1.00  0.00           C  
ATOM   1235  C   GLY P  74     -11.631 -30.069  19.734  1.00  0.00           C  
ATOM   1236  O   GLY P  74     -12.181 -29.365  18.885  1.00  0.00           O  
ATOM   1237  H   GLY P  74     -14.196 -31.558  20.094  1.00  0.00           H  
ATOM   1238 1HA  GLY P  74     -11.360 -32.173  19.528  1.00  0.00           H  
ATOM   1239 2HA  GLY P  74     -12.077 -31.662  21.102  1.00  0.00           H  
ATOM   1240  N   VAL P  75     -10.598 -29.641  20.471  1.00  0.00           N  
ATOM   1241  CA  VAL P  75     -10.055 -28.297  20.284  1.00  0.00           C  
ATOM   1242  C   VAL P  75      -9.321 -28.193  18.959  1.00  0.00           C  
ATOM   1243  O   VAL P  75      -9.229 -27.103  18.381  1.00  0.00           O  
ATOM   1244  CB  VAL P  75      -9.128 -27.898  21.448  1.00  0.00           C  
ATOM   1245  CG1 VAL P  75      -9.879 -27.916  22.765  1.00  0.00           C  
ATOM   1246  CG2 VAL P  75      -7.914 -28.809  21.500  1.00  0.00           C  
ATOM   1247  H   VAL P  75     -10.194 -30.247  21.156  1.00  0.00           H  
ATOM   1248  HA  VAL P  75     -10.890 -27.581  20.264  1.00  0.00           H  
ATOM   1249  HB  VAL P  75      -8.779 -26.871  21.266  1.00  0.00           H  
ATOM   1250 1HG1 VAL P  75     -10.248 -28.932  22.966  1.00  0.00           H  
ATOM   1251 2HG1 VAL P  75     -10.726 -27.220  22.678  1.00  0.00           H  
ATOM   1252 3HG1 VAL P  75      -9.203 -27.636  23.586  1.00  0.00           H  
ATOM   1253 1HG2 VAL P  75      -7.339 -28.715  20.567  1.00  0.00           H  
ATOM   1254 2HG2 VAL P  75      -8.275 -29.842  21.615  1.00  0.00           H  
ATOM   1255 3HG2 VAL P  75      -7.257 -28.510  22.330  1.00  0.00           H  
ATOM   1256  C   HSD P  76      -9.029 -28.864  16.058  1.00  0.00           C  
ATOM   1257  N   HSD P  76      -8.777 -29.307  18.459  1.00  0.00           N  
ATOM   1258  O   HSD P  76      -8.829 -27.837  15.400  1.00  0.00           O  
ATOM   1259  CA  HSD P  76      -8.079 -29.278  17.177  1.00  0.00           C  
ATOM   1260  CB  HSD P  76      -7.448 -30.645  16.882  1.00  0.00           C  
ATOM   1261  CG  HSD P  76      -6.385 -31.050  17.858  1.00  0.00           C  
ATOM   1262  ND1 HSD P  76      -6.620 -31.929  18.896  1.00  0.00           N  
ATOM   1263  CD2 HSD P  76      -5.080 -30.699  17.951  1.00  0.00           C  
ATOM   1264  CE1 HSD P  76      -5.506 -32.100  19.586  1.00  0.00           C  
ATOM   1265  NE2 HSD P  76      -4.557 -31.363  19.036  1.00  0.00           N  
ATOM   1266  H   HSD P  76      -8.849 -30.166  18.966  1.00  0.00           H  
ATOM   1267  HA  HSD P  76      -7.269 -28.535  17.229  1.00  0.00           H  
ATOM   1268 1HB  HSD P  76      -7.005 -30.608  15.876  1.00  0.00           H  
ATOM   1269 2HB  HSD P  76      -8.239 -31.409  16.901  1.00  0.00           H  
ATOM   1270  HD1 HSD P  76      -7.496 -32.368  19.095  1.00  0.00           H  
ATOM   1271  HD2 HSD P  76      -4.549 -30.024  17.296  1.00  0.00           H  
ATOM   1272  HE1 HSD P  76      -5.391 -32.734  20.452  1.00  0.00           H  
ATOM   1273  N   PHE P  77     -10.094 -29.642  15.851  1.00  0.00           N  
ATOM   1274  CA  PHE P  77     -11.049 -29.313  14.804  1.00  0.00           C  
ATOM   1275  C   PHE P  77     -11.802 -28.023  15.086  1.00  0.00           C  
ATOM   1276  O   PHE P  77     -12.325 -27.413  14.148  1.00  0.00           O  
ATOM   1277  CB  PHE P  77     -12.045 -30.452  14.606  1.00  0.00           C  
ATOM   1278  CG  PHE P  77     -12.616 -30.498  13.228  1.00  0.00           C  
ATOM   1279  CD1 PHE P  77     -11.782 -30.682  12.135  1.00  0.00           C  
ATOM   1280  CD2 PHE P  77     -13.973 -30.344  13.015  1.00  0.00           C  
ATOM   1281  CE1 PHE P  77     -12.286 -30.719  10.854  1.00  0.00           C  
ATOM   1282  CE2 PHE P  77     -14.488 -30.386  11.731  1.00  0.00           C  
ATOM   1283  CZ  PHE P  77     -13.641 -30.573  10.649  1.00  0.00           C  
ATOM   1284  H   PHE P  77     -10.236 -30.454  16.418  1.00  0.00           H  
ATOM   1285  HA  PHE P  77     -10.501 -29.181  13.859  1.00  0.00           H  
ATOM   1286 1HB  PHE P  77     -12.857 -30.308  15.334  1.00  0.00           H  
ATOM   1287 2HB  PHE P  77     -11.541 -31.413  14.785  1.00  0.00           H  
ATOM   1288  HD1 PHE P  77     -10.720 -30.798  12.291  1.00  0.00           H  
ATOM   1289  HD2 PHE P  77     -14.635 -30.190  13.855  1.00  0.00           H  
ATOM   1290  HE1 PHE P  77     -11.623 -30.862  10.014  1.00  0.00           H  
ATOM   1291  HE2 PHE P  77     -15.550 -30.273  11.572  1.00  0.00           H  
ATOM   1292  HZ  PHE P  77     -14.043 -30.604   9.647  1.00  0.00           H  
ATOM   1293  N   CYS P  78     -11.884 -27.597  16.346  1.00  0.00           N  
ATOM   1294  CA  CYS P  78     -12.484 -26.299  16.629  1.00  0.00           C  
ATOM   1295  C   CYS P  78     -11.604 -25.179  16.099  1.00  0.00           C  
ATOM   1296  O   CYS P  78     -12.072 -24.301  15.365  1.00  0.00           O  
ATOM   1297  CB  CYS P  78     -12.717 -26.130  18.126  1.00  0.00           C  
ATOM   1298  SG  CYS P  78     -13.310 -24.479  18.588  1.00  0.00           S  
ATOM   1299  H   CYS P  78     -11.536 -28.164  17.093  1.00  0.00           H  
ATOM   1300  HA  CYS P  78     -13.459 -26.238  16.123  1.00  0.00           H  
ATOM   1301 1HB  CYS P  78     -11.774 -26.320  18.659  1.00  0.00           H  
ATOM   1302 2HB  CYS P  78     -13.456 -26.879  18.447  1.00  0.00           H  
ATOM   1303  N   LYS P  79     -10.316 -25.207  16.453  1.00  0.00           N  
ATOM   1304  CA  LYS P  79      -9.359 -24.239  15.933  1.00  0.00           C  
ATOM   1305  C   LYS P  79      -9.282 -24.256  14.411  1.00  0.00           C  
ATOM   1306  O   LYS P  79      -8.855 -23.262  13.813  1.00  0.00           O  
ATOM   1307  CB  LYS P  79      -7.971 -24.516  16.515  1.00  0.00           C  
ATOM   1308  CG  LYS P  79      -7.856 -24.329  18.017  1.00  0.00           C  
ATOM   1309  CD  LYS P  79      -6.575 -24.950  18.552  1.00  0.00           C  
ATOM   1310  CE  LYS P  79      -6.153 -24.312  19.867  1.00  0.00           C  
ATOM   1311  NZ  LYS P  79      -5.657 -22.911  19.696  1.00  0.00           N1+
ATOM   1312  H   LYS P  79     -10.001 -25.910  17.091  1.00  0.00           H  
ATOM   1313  HA  LYS P  79      -9.665 -23.230  16.248  1.00  0.00           H  
ATOM   1314 1HB  LYS P  79      -7.253 -23.839  16.029  1.00  0.00           H  
ATOM   1315 2HB  LYS P  79      -7.700 -25.555  16.276  1.00  0.00           H  
ATOM   1316 1HG  LYS P  79      -8.719 -24.802  18.508  1.00  0.00           H  
ATOM   1317 2HG  LYS P  79      -7.861 -23.254  18.249  1.00  0.00           H  
ATOM   1318 1HD  LYS P  79      -5.773 -24.814  17.812  1.00  0.00           H  
ATOM   1319 2HD  LYS P  79      -6.735 -26.027  18.710  1.00  0.00           H  
ATOM   1320 1HE  LYS P  79      -5.354 -24.935  20.296  1.00  0.00           H  
ATOM   1321 2HE  LYS P  79      -7.014 -24.277  20.551  1.00  0.00           H  
ATOM   1322 1HZ  LYS P  79      -4.976 -22.710  20.400  1.00  0.00           H  
ATOM   1323 2HZ  LYS P  79      -6.423 -22.273  19.781  1.00  0.00           H  
ATOM   1324 3HZ  LYS P  79      -5.241 -22.813  18.792  1.00  0.00           H  
ATOM   1325  N   LEU P  80      -9.699 -25.349  13.771  1.00  0.00           N  
ATOM   1326  CA  LEU P  80      -9.425 -25.548  12.354  1.00  0.00           C  
ATOM   1327  C   LEU P  80     -10.528 -25.032  11.439  1.00  0.00           C  
ATOM   1328  O   LEU P  80     -10.230 -24.516  10.359  1.00  0.00           O  
ATOM   1329  CB  LEU P  80      -9.184 -27.030  12.077  1.00  0.00           C  
ATOM   1330  CG  LEU P  80      -8.785 -27.327  10.636  1.00  0.00           C  
ATOM   1331  CD1 LEU P  80      -7.440 -26.692  10.335  1.00  0.00           C  
ATOM   1332  CD2 LEU P  80      -8.763 -28.823  10.378  1.00  0.00           C  
ATOM   1333  H   LEU P  80     -10.210 -26.046  14.274  1.00  0.00           H  
ATOM   1334  HA  LEU P  80      -8.501 -25.008  12.099  1.00  0.00           H  
ATOM   1335 1HB  LEU P  80     -10.107 -27.583  12.306  1.00  0.00           H  
ATOM   1336 2HB  LEU P  80      -8.383 -27.385  12.742  1.00  0.00           H  
ATOM   1337  HG  LEU P  80      -9.536 -26.874   9.972  1.00  0.00           H  
ATOM   1338 1HD1 LEU P  80      -6.713 -26.981  11.108  1.00  0.00           H  
ATOM   1339 2HD1 LEU P  80      -7.576 -25.600  10.338  1.00  0.00           H  
ATOM   1340 3HD1 LEU P  80      -7.063 -27.054   9.367  1.00  0.00           H  
ATOM   1341 1HD2 LEU P  80      -9.768 -29.241  10.538  1.00  0.00           H  
ATOM   1342 2HD2 LEU P  80      -8.052 -29.275  11.086  1.00  0.00           H  
ATOM   1343 3HD2 LEU P  80      -8.481 -29.019   9.333  1.00  0.00           H  
ATOM   1344  N   ILE P  81     -11.801 -25.162  11.821  1.00  0.00           N  
ATOM   1345  CA  ILE P  81     -12.856 -24.719  10.913  1.00  0.00           C  
ATOM   1346  C   ILE P  81     -13.001 -23.198  10.882  1.00  0.00           C  
ATOM   1347  O   ILE P  81     -13.520 -22.652   9.900  1.00  0.00           O  
ATOM   1348  CB  ILE P  81     -14.205 -25.375  11.253  1.00  0.00           C  
ATOM   1349  CG1 ILE P  81     -14.849 -24.729  12.475  1.00  0.00           C  
ATOM   1350  CG2 ILE P  81     -14.021 -26.857  11.478  1.00  0.00           C  
ATOM   1351  CD1 ILE P  81     -16.211 -25.274  12.739  1.00  0.00           C  
ATOM   1352  H   ILE P  81     -12.028 -25.555  12.712  1.00  0.00           H  
ATOM   1353  HA  ILE P  81     -12.587 -25.041   9.896  1.00  0.00           H  
ATOM   1354  HB  ILE P  81     -14.878 -25.235  10.395  1.00  0.00           H  
ATOM   1355 1HG1 ILE P  81     -14.924 -23.644  12.310  1.00  0.00           H  
ATOM   1356 2HG1 ILE P  81     -14.213 -24.912  13.354  1.00  0.00           H  
ATOM   1357 1HG2 ILE P  81     -13.830 -27.049  12.544  1.00  0.00           H  
ATOM   1358 2HG2 ILE P  81     -13.159 -27.183  10.878  1.00  0.00           H  
ATOM   1359 3HG2 ILE P  81     -14.939 -27.395  11.200  1.00  0.00           H  
ATOM   1360 1HD1 ILE P  81     -16.172 -26.373  12.763  1.00  0.00           H  
ATOM   1361 2HD1 ILE P  81     -16.869 -24.941  11.923  1.00  0.00           H  
ATOM   1362 3HD1 ILE P  81     -16.569 -24.929  13.721  1.00  0.00           H  
ATOM   1363  N   PHE P  82     -12.554 -22.491  11.920  1.00  0.00           N  
ATOM   1364  CA  PHE P  82     -12.520 -21.035  11.833  1.00  0.00           C  
ATOM   1365  C   PHE P  82     -11.420 -20.578  10.887  1.00  0.00           C  
ATOM   1366  O   PHE P  82     -11.620 -19.651  10.093  1.00  0.00           O  
ATOM   1367  CB  PHE P  82     -12.339 -20.424  13.224  1.00  0.00           C  
ATOM   1368  CG  PHE P  82     -13.594 -20.438  14.060  1.00  0.00           C  
ATOM   1369  CD1 PHE P  82     -14.460 -19.357  14.053  1.00  0.00           C  
ATOM   1370  CD2 PHE P  82     -13.916 -21.536  14.840  1.00  0.00           C  
ATOM   1371  CE1 PHE P  82     -15.617 -19.368  14.818  1.00  0.00           C  
ATOM   1372  CE2 PHE P  82     -15.072 -21.550  15.607  1.00  0.00           C  
ATOM   1373  CZ  PHE P  82     -15.921 -20.467  15.594  1.00  0.00           C  
ATOM   1374  H   PHE P  82     -12.245 -22.954  12.751  1.00  0.00           H  
ATOM   1375  HA  PHE P  82     -13.481 -20.682  11.432  1.00  0.00           H  
ATOM   1376 1HB  PHE P  82     -12.009 -19.384  13.083  1.00  0.00           H  
ATOM   1377 2HB  PHE P  82     -11.575 -20.993  13.773  1.00  0.00           H  
ATOM   1378  HD1 PHE P  82     -14.231 -18.495  13.444  1.00  0.00           H  
ATOM   1379  HD2 PHE P  82     -13.259 -22.393  14.851  1.00  0.00           H  
ATOM   1380  HE1 PHE P  82     -16.280 -18.516  14.806  1.00  0.00           H  
ATOM   1381  HE2 PHE P  82     -15.306 -22.412  16.215  1.00  0.00           H  
ATOM   1382  HZ  PHE P  82     -16.822 -20.478  16.189  1.00  0.00           H  
ATOM   1383  N   ALA P  83     -10.255 -21.224  10.951  1.00  0.00           N  
ATOM   1384  CA  ALA P  83      -9.199 -20.952   9.984  1.00  0.00           C  
ATOM   1385  C   ALA P  83      -9.613 -21.369   8.582  1.00  0.00           C  
ATOM   1386  O   ALA P  83      -9.242 -20.710   7.604  1.00  0.00           O  
ATOM   1387  CB  ALA P  83      -7.914 -21.670  10.393  1.00  0.00           C  
ATOM   1388  H   ALA P  83     -10.104 -21.902  11.670  1.00  0.00           H  
ATOM   1389  HA  ALA P  83      -8.996 -19.871   9.973  1.00  0.00           H  
ATOM   1390 1HB  ALA P  83      -8.086 -22.756  10.411  1.00  0.00           H  
ATOM   1391 2HB  ALA P  83      -7.639 -21.318  11.398  1.00  0.00           H  
ATOM   1392 3HB  ALA P  83      -7.122 -21.468   9.657  1.00  0.00           H  
ATOM   1393  N   ILE P  84     -10.385 -22.452   8.464  1.00  0.00           N  
ATOM   1394  CA  ILE P  84     -10.825 -22.892   7.148  1.00  0.00           C  
ATOM   1395  C   ILE P  84     -11.796 -21.882   6.548  1.00  0.00           C  
ATOM   1396  O   ILE P  84     -11.858 -21.728   5.322  1.00  0.00           O  
ATOM   1397  CB  ILE P  84     -11.430 -24.311   7.219  1.00  0.00           C  
ATOM   1398  CG1 ILE P  84     -10.919 -25.174   6.062  1.00  0.00           C  
ATOM   1399  CG2 ILE P  84     -12.942 -24.272   7.160  1.00  0.00           C  
ATOM   1400  CD1 ILE P  84      -9.407 -25.287   5.994  1.00  0.00           C  
ATOM   1401  H   ILE P  84     -10.661 -22.961   9.280  1.00  0.00           H  
ATOM   1402  HA  ILE P  84      -9.947 -22.942   6.487  1.00  0.00           H  
ATOM   1403  HB  ILE P  84     -11.122 -24.775   8.168  1.00  0.00           H  
ATOM   1404 1HG1 ILE P  84     -11.278 -24.738   5.118  1.00  0.00           H  
ATOM   1405 2HG1 ILE P  84     -11.339 -26.185   6.170  1.00  0.00           H  
ATOM   1406 1HG2 ILE P  84     -13.266 -23.995   6.146  1.00  0.00           H  
ATOM   1407 2HG2 ILE P  84     -13.288 -23.518   7.882  1.00  0.00           H  
ATOM   1408 3HG2 ILE P  84     -13.351 -25.268   7.384  1.00  0.00           H  
ATOM   1409 1HD1 ILE P  84      -9.014 -25.589   6.976  1.00  0.00           H  
ATOM   1410 2HD1 ILE P  84      -9.008 -24.299   5.719  1.00  0.00           H  
ATOM   1411 3HD1 ILE P  84      -9.122 -26.060   5.265  1.00  0.00           H  
ATOM   1412  N   TYR P  85     -12.552 -21.162   7.386  1.00  0.00           N  
ATOM   1413  CA  TYR P  85     -13.445 -20.145   6.843  1.00  0.00           C  
ATOM   1414  C   TYR P  85     -12.659 -18.965   6.296  1.00  0.00           C  
ATOM   1415  O   TYR P  85     -12.960 -18.466   5.206  1.00  0.00           O  
ATOM   1416  CB  TYR P  85     -14.437 -19.659   7.893  1.00  0.00           C  
ATOM   1417  CG  TYR P  85     -15.085 -18.361   7.470  1.00  0.00           C  
ATOM   1418  CD1 TYR P  85     -14.696 -17.152   8.029  1.00  0.00           C  
ATOM   1419  CD2 TYR P  85     -16.054 -18.341   6.475  1.00  0.00           C  
ATOM   1420  CE1 TYR P  85     -15.275 -15.965   7.629  1.00  0.00           C  
ATOM   1421  CE2 TYR P  85     -16.644 -17.164   6.071  1.00  0.00           C  
ATOM   1422  CZ  TYR P  85     -16.251 -15.976   6.650  1.00  0.00           C  
ATOM   1423  OH  TYR P  85     -16.832 -14.794   6.247  1.00  0.00           O  
ATOM   1424  H   TYR P  85     -12.505 -21.320   8.372  1.00  0.00           H  
ATOM   1425  HA  TYR P  85     -14.018 -20.584   6.014  1.00  0.00           H  
ATOM   1426 1HB  TYR P  85     -13.888 -19.514   8.835  1.00  0.00           H  
ATOM   1427 2HB  TYR P  85     -15.233 -20.406   8.030  1.00  0.00           H  
ATOM   1428  HD1 TYR P  85     -13.928 -17.140   8.789  1.00  0.00           H  
ATOM   1429  HD2 TYR P  85     -16.351 -19.268   6.008  1.00  0.00           H  
ATOM   1430  HE1 TYR P  85     -14.967 -15.032   8.078  1.00  0.00           H  
ATOM   1431  HE2 TYR P  85     -17.408 -17.171   5.307  1.00  0.00           H  
ATOM   1432  HH  TYR P  85     -16.977 -14.816   5.308  1.00  0.00           H  
ATOM   1433  N   LYS P  86     -11.656 -18.497   7.045  1.00  0.00           N  
ATOM   1434  CA  LYS P  86     -10.801 -17.429   6.538  1.00  0.00           C  
ATOM   1435  C   LYS P  86     -10.129 -17.825   5.228  1.00  0.00           C  
ATOM   1436  O   LYS P  86      -9.877 -16.963   4.378  1.00  0.00           O  
ATOM   1437  CB  LYS P  86      -9.750 -17.042   7.581  1.00  0.00           C  
ATOM   1438  CG  LYS P  86     -10.312 -16.415   8.851  1.00  0.00           C  
ATOM   1439  CD  LYS P  86     -11.143 -15.168   8.572  1.00  0.00           C  
ATOM   1440  CE  LYS P  86     -11.445 -14.447   9.872  1.00  0.00           C  
ATOM   1441  NZ  LYS P  86     -12.647 -13.581   9.796  1.00  0.00           N1+
ATOM   1442  H   LYS P  86     -11.491 -18.879   7.954  1.00  0.00           H  
ATOM   1443  HA  LYS P  86     -11.423 -16.543   6.343  1.00  0.00           H  
ATOM   1444 1HB  LYS P  86      -9.056 -16.324   7.121  1.00  0.00           H  
ATOM   1445 2HB  LYS P  86      -9.193 -17.948   7.861  1.00  0.00           H  
ATOM   1446 1HG  LYS P  86      -9.476 -16.143   9.512  1.00  0.00           H  
ATOM   1447 2HG  LYS P  86     -10.945 -17.156   9.362  1.00  0.00           H  
ATOM   1448 1HD  LYS P  86     -12.086 -15.456   8.084  1.00  0.00           H  
ATOM   1449 2HD  LYS P  86     -10.586 -14.498   7.901  1.00  0.00           H  
ATOM   1450 1HE  LYS P  86     -10.567 -13.831  10.117  1.00  0.00           H  
ATOM   1451 2HE  LYS P  86     -11.623 -15.187  10.666  1.00  0.00           H  
ATOM   1452 1HZ  LYS P  86     -13.078 -13.531  10.697  1.00  0.00           H  
ATOM   1453 2HZ  LYS P  86     -13.294 -13.965   9.137  1.00  0.00           H  
ATOM   1454 3HZ  LYS P  86     -12.379 -12.664   9.502  1.00  0.00           H  
ATOM   1455  N   MET P  87      -9.839 -19.116   5.043  1.00  0.00           N  
ATOM   1456  CA  MET P  87      -9.360 -19.585   3.746  1.00  0.00           C  
ATOM   1457  C   MET P  87     -10.367 -19.292   2.641  1.00  0.00           C  
ATOM   1458  O   MET P  87      -9.987 -18.859   1.547  1.00  0.00           O  
ATOM   1459  CB  MET P  87      -9.065 -21.079   3.801  1.00  0.00           C  
ATOM   1460  CG  MET P  87      -7.773 -21.448   4.485  1.00  0.00           C  
ATOM   1461  SD  MET P  87      -6.904 -22.703   3.519  1.00  0.00           S  
ATOM   1462  CE  MET P  87      -8.280 -23.614   2.797  1.00  0.00           C  
ATOM   1463  H   MET P  87      -9.951 -19.764   5.796  1.00  0.00           H  
ATOM   1464  HA  MET P  87      -8.424 -19.061   3.502  1.00  0.00           H  
ATOM   1465 1HB  MET P  87      -9.028 -21.460   2.770  1.00  0.00           H  
ATOM   1466 2HB  MET P  87      -9.890 -21.572   4.336  1.00  0.00           H  
ATOM   1467 1HG  MET P  87      -7.977 -21.843   5.491  1.00  0.00           H  
ATOM   1468 2HG  MET P  87      -7.148 -20.549   4.587  1.00  0.00           H  
ATOM   1469 1HE  MET P  87      -7.966 -24.652   2.612  1.00  0.00           H  
ATOM   1470 2HE  MET P  87      -8.553 -23.125   1.850  1.00  0.00           H  
ATOM   1471 3HE  MET P  87      -9.130 -23.635   3.495  1.00  0.00           H  
ATOM   1472  N   SER P  88     -11.656 -19.530   2.899  1.00  0.00           N  
ATOM   1473  CA  SER P  88     -12.678 -19.238   1.898  1.00  0.00           C  
ATOM   1474  C   SER P  88     -12.741 -17.748   1.608  1.00  0.00           C  
ATOM   1475  O   SER P  88     -12.677 -17.319   0.449  1.00  0.00           O  
ATOM   1476  CB  SER P  88     -14.041 -19.731   2.374  1.00  0.00           C  
ATOM   1477  OG  SER P  88     -13.952 -21.056   2.844  1.00  0.00           O  
ATOM   1478  H   SER P  88     -11.923 -19.911   3.784  1.00  0.00           H  
ATOM   1479  HA  SER P  88     -12.428 -19.763   0.964  1.00  0.00           H  
ATOM   1480 1HB  SER P  88     -14.747 -19.684   1.532  1.00  0.00           H  
ATOM   1481 2HB  SER P  88     -14.401 -19.090   3.192  1.00  0.00           H  
ATOM   1482  HG  SER P  88     -13.865 -21.649   2.107  1.00  0.00           H  
ATOM   1483  N   PHE P  89     -12.865 -16.947   2.659  1.00  0.00           N  
ATOM   1484  CA  PHE P  89     -13.054 -15.516   2.485  1.00  0.00           C  
ATOM   1485  C   PHE P  89     -11.827 -14.856   1.869  1.00  0.00           C  
ATOM   1486  O   PHE P  89     -11.956 -13.977   1.011  1.00  0.00           O  
ATOM   1487  CB  PHE P  89     -13.392 -14.889   3.832  1.00  0.00           C  
ATOM   1488  CG  PHE P  89     -13.240 -13.405   3.865  1.00  0.00           C  
ATOM   1489  CD1 PHE P  89     -14.018 -12.596   3.055  1.00  0.00           C  
ATOM   1490  CD2 PHE P  89     -12.327 -12.815   4.721  1.00  0.00           C  
ATOM   1491  CE1 PHE P  89     -13.877 -11.223   3.092  1.00  0.00           C  
ATOM   1492  CE2 PHE P  89     -12.181 -11.444   4.765  1.00  0.00           C  
ATOM   1493  CZ  PHE P  89     -12.956 -10.649   3.952  1.00  0.00           C  
ATOM   1494  H   PHE P  89     -12.828 -17.332   3.581  1.00  0.00           H  
ATOM   1495  HA  PHE P  89     -13.905 -15.349   1.809  1.00  0.00           H  
ATOM   1496 1HB  PHE P  89     -12.719 -15.338   4.577  1.00  0.00           H  
ATOM   1497 2HB  PHE P  89     -14.439 -15.114   4.082  1.00  0.00           H  
ATOM   1498  HD1 PHE P  89     -14.741 -13.042   2.389  1.00  0.00           H  
ATOM   1499  HD2 PHE P  89     -11.720 -13.436   5.363  1.00  0.00           H  
ATOM   1500  HE1 PHE P  89     -14.483 -10.599   2.452  1.00  0.00           H  
ATOM   1501  HE2 PHE P  89     -11.462 -10.996   5.435  1.00  0.00           H  
ATOM   1502  HZ  PHE P  89     -12.846  -9.575   3.985  1.00  0.00           H  
ATOM   1503  N   PHE P  90     -10.628 -15.260   2.290  1.00  0.00           N  
ATOM   1504  CA  PHE P  90      -9.425 -14.608   1.781  1.00  0.00           C  
ATOM   1505  C   PHE P  90      -9.121 -15.031   0.348  1.00  0.00           C  
ATOM   1506  O   PHE P  90      -8.752 -14.194  -0.486  1.00  0.00           O  
ATOM   1507  CB  PHE P  90      -8.235 -14.903   2.691  1.00  0.00           C  
ATOM   1508  CG  PHE P  90      -8.228 -14.103   3.967  1.00  0.00           C  
ATOM   1509  CD1 PHE P  90      -9.028 -12.984   4.108  1.00  0.00           C  
ATOM   1510  CD2 PHE P  90      -7.410 -14.469   5.024  1.00  0.00           C  
ATOM   1511  CE1 PHE P  90      -9.008 -12.244   5.280  1.00  0.00           C  
ATOM   1512  CE2 PHE P  90      -7.393 -13.735   6.193  1.00  0.00           C  
ATOM   1513  CZ  PHE P  90      -8.194 -12.623   6.322  1.00  0.00           C  
ATOM   1514  H   PHE P  90     -10.553 -16.006   2.951  1.00  0.00           H  
ATOM   1515  HA  PHE P  90      -9.588 -13.520   1.783  1.00  0.00           H  
ATOM   1516 1HB  PHE P  90      -7.324 -14.677   2.117  1.00  0.00           H  
ATOM   1517 2HB  PHE P  90      -8.251 -15.966   2.974  1.00  0.00           H  
ATOM   1518  HD1 PHE P  90      -9.675 -12.684   3.297  1.00  0.00           H  
ATOM   1519  HD2 PHE P  90      -6.778 -15.340   4.932  1.00  0.00           H  
ATOM   1520  HE1 PHE P  90      -9.633 -11.368   5.375  1.00  0.00           H  
ATOM   1521  HE2 PHE P  90      -6.750 -14.034   7.008  1.00  0.00           H  
ATOM   1522  HZ  PHE P  90      -8.183 -12.050   7.238  1.00  0.00           H  
ATOM   1523  N   SER P  91      -9.259 -16.323   0.039  1.00  0.00           N  
ATOM   1524  CA  SER P  91      -9.040 -16.767  -1.335  1.00  0.00           C  
ATOM   1525  C   SER P  91     -10.098 -16.185  -2.266  1.00  0.00           C  
ATOM   1526  O   SER P  91      -9.773 -15.683  -3.347  1.00  0.00           O  
ATOM   1527  CB  SER P  91      -9.028 -18.294  -1.412  1.00  0.00           C  
ATOM   1528  OG  SER P  91     -10.346 -18.814  -1.416  1.00  0.00           O  
ATOM   1529  H   SER P  91      -9.511 -16.984   0.746  1.00  0.00           H  
ATOM   1530  HA  SER P  91      -8.057 -16.404  -1.671  1.00  0.00           H  
ATOM   1531 1HB  SER P  91      -8.481 -18.685  -0.542  1.00  0.00           H  
ATOM   1532 2HB  SER P  91      -8.522 -18.612  -2.336  1.00  0.00           H  
ATOM   1533  HG  SER P  91     -10.789 -18.550  -2.214  1.00  0.00           H  
ATOM   1534  N   GLY P  92     -11.370 -16.235  -1.860  1.00  0.00           N  
ATOM   1535  CA  GLY P  92     -12.415 -15.616  -2.662  1.00  0.00           C  
ATOM   1536  C   GLY P  92     -12.125 -14.160  -2.982  1.00  0.00           C  
ATOM   1537  O   GLY P  92     -12.316 -13.713  -4.115  1.00  0.00           O  
ATOM   1538  H   GLY P  92     -11.604 -16.698  -1.005  1.00  0.00           H  
ATOM   1539 1HA  GLY P  92     -13.365 -15.658  -2.108  1.00  0.00           H  
ATOM   1540 2HA  GLY P  92     -12.499 -16.180  -3.602  1.00  0.00           H  
ATOM   1541  N   MET P  93     -11.646 -13.404  -1.992  1.00  0.00           N  
ATOM   1542  CA  MET P  93     -11.287 -12.011  -2.243  1.00  0.00           C  
ATOM   1543  C   MET P  93     -10.166 -11.905  -3.267  1.00  0.00           C  
ATOM   1544  O   MET P  93     -10.187 -11.019  -4.125  1.00  0.00           O  
ATOM   1545  CB  MET P  93     -10.875 -11.318  -0.943  1.00  0.00           C  
ATOM   1546  CG  MET P  93     -12.028 -10.964  -0.032  1.00  0.00           C  
ATOM   1547  SD  MET P  93     -13.239  -9.949  -0.888  1.00  0.00           S  
ATOM   1548  CE  MET P  93     -12.275  -8.471  -1.207  1.00  0.00           C  
ATOM   1549  H   MET P  93     -11.533 -13.792  -1.077  1.00  0.00           H  
ATOM   1550  HA  MET P  93     -12.166 -11.485  -2.644  1.00  0.00           H  
ATOM   1551 1HB  MET P  93     -10.339 -10.392  -1.199  1.00  0.00           H  
ATOM   1552 2HB  MET P  93     -10.194 -11.986  -0.395  1.00  0.00           H  
ATOM   1553 1HG  MET P  93     -11.656 -10.412   0.844  1.00  0.00           H  
ATOM   1554 2HG  MET P  93     -12.501 -11.892   0.321  1.00  0.00           H  
ATOM   1555 1HE  MET P  93     -12.919  -7.588  -1.080  1.00  0.00           H  
ATOM   1556 2HE  MET P  93     -11.901  -8.524  -2.240  1.00  0.00           H  
ATOM   1557 3HE  MET P  93     -11.446  -8.395  -0.488  1.00  0.00           H  
ATOM   1558  N   TRP P  94      -9.172 -12.794  -3.187  1.00  0.00           N  
ATOM   1559  CA  TRP P  94      -8.051 -12.739  -4.117  1.00  0.00           C  
ATOM   1560  C   TRP P  94      -8.352 -13.430  -5.436  1.00  0.00           C  
ATOM   1561  O   TRP P  94      -7.726 -13.098  -6.449  1.00  0.00           O  
ATOM   1562  CB  TRP P  94      -6.797 -13.340  -3.477  1.00  0.00           C  
ATOM   1563  CG  TRP P  94      -6.178 -12.379  -2.529  1.00  0.00           C  
ATOM   1564  CD1 TRP P  94      -6.630 -12.049  -1.282  1.00  0.00           C  
ATOM   1565  CD2 TRP P  94      -5.011 -11.582  -2.756  1.00  0.00           C  
ATOM   1566  NE1 TRP P  94      -5.808 -11.101  -0.714  1.00  0.00           N  
ATOM   1567  CE2 TRP P  94      -4.810 -10.796  -1.601  1.00  0.00           C  
ATOM   1568  CE3 TRP P  94      -4.112 -11.461  -3.819  1.00  0.00           C  
ATOM   1569  CZ2 TRP P  94      -3.749  -9.906  -1.481  1.00  0.00           C  
ATOM   1570  CZ3 TRP P  94      -3.056 -10.578  -3.697  1.00  0.00           C  
ATOM   1571  CH2 TRP P  94      -2.885  -9.810  -2.537  1.00  0.00           C  
ATOM   1572  H   TRP P  94      -9.197 -13.504  -2.483  1.00  0.00           H  
ATOM   1573  HA  TRP P  94      -7.835 -11.683  -4.337  1.00  0.00           H  
ATOM   1574 1HB  TRP P  94      -6.075 -13.590  -4.269  1.00  0.00           H  
ATOM   1575 2HB  TRP P  94      -7.067 -14.257  -2.932  1.00  0.00           H  
ATOM   1576  HD1 TRP P  94      -7.505 -12.471  -0.810  1.00  0.00           H  
ATOM   1577  HE1 TRP P  94      -5.921 -10.701   0.196  1.00  0.00           H  
ATOM   1578  HE3 TRP P  94      -4.240 -12.046  -4.718  1.00  0.00           H  
ATOM   1579  HZ2 TRP P  94      -3.612  -9.313  -0.589  1.00  0.00           H  
ATOM   1580  HZ3 TRP P  94      -2.351 -10.478  -4.509  1.00  0.00           H  
ATOM   1581  HH2 TRP P  94      -2.051  -9.126  -2.476  1.00  0.00           H  
ATOM   1582  N   LEU P  95      -9.294 -14.374  -5.453  1.00  0.00           N  
ATOM   1583  CA  LEU P  95      -9.745 -14.935  -6.721  1.00  0.00           C  
ATOM   1584  C   LEU P  95     -10.582 -13.919  -7.486  1.00  0.00           C  
ATOM   1585  O   LEU P  95     -10.395 -13.727  -8.695  1.00  0.00           O  
ATOM   1586  CB  LEU P  95     -10.537 -16.219  -6.481  1.00  0.00           C  
ATOM   1587  CG  LEU P  95      -9.704 -17.428  -6.055  1.00  0.00           C  
ATOM   1588  CD1 LEU P  95     -10.613 -18.586  -5.744  1.00  0.00           C  
ATOM   1589  CD2 LEU P  95      -8.701 -17.804  -7.133  1.00  0.00           C  
ATOM   1590  H   LEU P  95      -9.692 -14.698  -4.594  1.00  0.00           H  
ATOM   1591  HA  LEU P  95      -8.866 -15.186  -7.334  1.00  0.00           H  
ATOM   1592 1HB  LEU P  95     -11.062 -16.476  -7.413  1.00  0.00           H  
ATOM   1593 2HB  LEU P  95     -11.280 -16.021  -5.694  1.00  0.00           H  
ATOM   1594  HG  LEU P  95      -9.150 -17.162  -5.143  1.00  0.00           H  
ATOM   1595 1HD1 LEU P  95     -11.182 -18.862  -6.644  1.00  0.00           H  
ATOM   1596 2HD1 LEU P  95     -11.302 -18.267  -4.948  1.00  0.00           H  
ATOM   1597 3HD1 LEU P  95     -10.017 -19.460  -5.444  1.00  0.00           H  
ATOM   1598 1HD2 LEU P  95      -8.007 -16.967  -7.302  1.00  0.00           H  
ATOM   1599 2HD2 LEU P  95      -9.263 -18.016  -8.054  1.00  0.00           H  
ATOM   1600 3HD2 LEU P  95      -8.107 -18.670  -6.806  1.00  0.00           H  
ATOM   1601  N   LEU P  96     -11.513 -13.257  -6.794  1.00  0.00           N  
ATOM   1602  CA  LEU P  96     -12.248 -12.166  -7.420  1.00  0.00           C  
ATOM   1603  C   LEU P  96     -11.297 -11.112  -7.967  1.00  0.00           C  
ATOM   1604  O   LEU P  96     -11.493 -10.604  -9.077  1.00  0.00           O  
ATOM   1605  CB  LEU P  96     -13.218 -11.542  -6.421  1.00  0.00           C  
ATOM   1606  CG  LEU P  96     -14.424 -12.395  -6.060  1.00  0.00           C  
ATOM   1607  CD1 LEU P  96     -15.341 -11.615  -5.148  1.00  0.00           C  
ATOM   1608  CD2 LEU P  96     -15.148 -12.849  -7.308  1.00  0.00           C  
ATOM   1609  H   LEU P  96     -11.706 -13.510  -5.846  1.00  0.00           H  
ATOM   1610  HA  LEU P  96     -12.834 -12.566  -8.260  1.00  0.00           H  
ATOM   1611 1HB  LEU P  96     -13.584 -10.596  -6.847  1.00  0.00           H  
ATOM   1612 2HB  LEU P  96     -12.663 -11.327  -5.496  1.00  0.00           H  
ATOM   1613  HG  LEU P  96     -14.069 -13.285  -5.520  1.00  0.00           H  
ATOM   1614 1HD1 LEU P  96     -15.276 -10.543  -5.386  1.00  0.00           H  
ATOM   1615 2HD1 LEU P  96     -15.013 -11.789  -4.113  1.00  0.00           H  
ATOM   1616 3HD1 LEU P  96     -16.383 -11.931  -5.305  1.00  0.00           H  
ATOM   1617 1HD2 LEU P  96     -14.476 -13.465  -7.924  1.00  0.00           H  
ATOM   1618 2HD2 LEU P  96     -15.448 -11.950  -7.866  1.00  0.00           H  
ATOM   1619 3HD2 LEU P  96     -16.013 -13.471  -7.034  1.00  0.00           H  
ATOM   1620  N   LEU P  97     -10.249 -10.784  -7.214  1.00  0.00           N  
ATOM   1621  CA  LEU P  97      -9.308  -9.775  -7.681  1.00  0.00           C  
ATOM   1622  C   LEU P  97      -8.542 -10.248  -8.906  1.00  0.00           C  
ATOM   1623  O   LEU P  97      -8.120  -9.425  -9.724  1.00  0.00           O  
ATOM   1624  CB  LEU P  97      -8.342  -9.395  -6.563  1.00  0.00           C  
ATOM   1625  CG  LEU P  97      -7.460  -8.150  -6.734  1.00  0.00           C  
ATOM   1626  CD1 LEU P  97      -6.045  -8.529  -7.147  1.00  0.00           C  
ATOM   1627  CD2 LEU P  97      -8.066  -7.135  -7.700  1.00  0.00           C  
ATOM   1628  H   LEU P  97     -10.108 -11.229  -6.330  1.00  0.00           H  
ATOM   1629  HA  LEU P  97      -9.870  -8.872  -7.962  1.00  0.00           H  
ATOM   1630 1HB  LEU P  97      -7.663 -10.258  -6.411  1.00  0.00           H  
ATOM   1631 2HB  LEU P  97      -8.947  -9.243  -5.646  1.00  0.00           H  
ATOM   1632  HG  LEU P  97      -7.393  -7.663  -5.750  1.00  0.00           H  
ATOM   1633 1HD1 LEU P  97      -6.069  -9.051  -8.115  1.00  0.00           H  
ATOM   1634 2HD1 LEU P  97      -5.637  -9.195  -6.373  1.00  0.00           H  
ATOM   1635 3HD1 LEU P  97      -5.435  -7.622  -7.270  1.00  0.00           H  
ATOM   1636 1HD2 LEU P  97      -8.822  -6.531  -7.177  1.00  0.00           H  
ATOM   1637 2HD2 LEU P  97      -8.536  -7.694  -8.522  1.00  0.00           H  
ATOM   1638 3HD2 LEU P  97      -7.285  -6.452  -8.064  1.00  0.00           H  
ATOM   1639  N   CYS P  98      -8.359 -11.555  -9.065  1.00  0.00           N  
ATOM   1640  CA  CYS P  98      -7.660 -12.032 -10.252  1.00  0.00           C  
ATOM   1641  C   CYS P  98      -8.549 -11.999 -11.493  1.00  0.00           C  
ATOM   1642  O   CYS P  98      -8.043 -11.828 -12.608  1.00  0.00           O  
ATOM   1643  CB  CYS P  98      -7.101 -13.428  -9.994  1.00  0.00           C  
ATOM   1644  SG  CYS P  98      -5.524 -13.374  -9.112  1.00  0.00           S  
ATOM   1645  H   CYS P  98      -8.696 -12.201  -8.380  1.00  0.00           H  
ATOM   1646  HA  CYS P  98      -6.806 -11.365 -10.441  1.00  0.00           H  
ATOM   1647 1HB  CYS P  98      -6.951 -13.948 -10.952  1.00  0.00           H  
ATOM   1648 2HB  CYS P  98      -7.834 -13.997  -9.403  1.00  0.00           H  
ATOM   1649  HG  CYS P  98      -5.430 -12.115  -8.803  1.00  0.00           H  
ATOM   1650  N   ILE P  99      -9.865 -12.143 -11.324  1.00  0.00           N  
ATOM   1651  CA  ILE P  99     -10.787 -11.835 -12.411  1.00  0.00           C  
ATOM   1652  C   ILE P  99     -10.608 -10.394 -12.867  1.00  0.00           C  
ATOM   1653  O   ILE P  99     -10.585 -10.101 -14.067  1.00  0.00           O  
ATOM   1654  CB  ILE P  99     -12.234 -12.092 -11.963  1.00  0.00           C  
ATOM   1655  CG1 ILE P  99     -12.373 -13.532 -11.512  1.00  0.00           C  
ATOM   1656  CG2 ILE P  99     -13.195 -11.767 -13.094  1.00  0.00           C  
ATOM   1657  CD1 ILE P  99     -11.976 -14.461 -12.580  1.00  0.00           C  
ATOM   1658  H   ILE P  99     -10.221 -12.464 -10.446  1.00  0.00           H  
ATOM   1659  HA  ILE P  99     -10.571 -12.496 -13.264  1.00  0.00           H  
ATOM   1660  HB  ILE P  99     -12.457 -11.432 -11.111  1.00  0.00           H  
ATOM   1661 1HG1 ILE P  99     -13.420 -13.725 -11.235  1.00  0.00           H  
ATOM   1662 2HG1 ILE P  99     -11.735 -13.698 -10.631  1.00  0.00           H  
ATOM   1663 1HG2 ILE P  99     -13.109 -12.528 -13.884  1.00  0.00           H  
ATOM   1664 2HG2 ILE P  99     -12.920 -10.780 -13.493  1.00  0.00           H  
ATOM   1665 3HG2 ILE P  99     -14.230 -11.786 -12.723  1.00  0.00           H  
ATOM   1666 1HD1 ILE P  99     -10.920 -14.297 -12.840  1.00  0.00           H  
ATOM   1667 2HD1 ILE P  99     -12.613 -14.259 -13.454  1.00  0.00           H  
ATOM   1668 3HD1 ILE P  99     -12.077 -15.499 -12.230  1.00  0.00           H  
ATOM   1669  N   SER P 100     -10.480  -9.479 -11.907  1.00  0.00           N  
ATOM   1670  CA  SER P 100     -10.420  -8.053 -12.203  1.00  0.00           C  
ATOM   1671  C   SER P 100      -9.268  -7.723 -13.139  1.00  0.00           C  
ATOM   1672  O   SER P 100      -9.461  -7.063 -14.167  1.00  0.00           O  
ATOM   1673  CB  SER P 100     -10.273  -7.272 -10.905  1.00  0.00           C  
ATOM   1674  OG  SER P 100     -10.922  -7.953  -9.851  1.00  0.00           O  
ATOM   1675  H   SER P 100     -10.423  -9.780 -10.955  1.00  0.00           H  
ATOM   1676  HA  SER P 100     -11.358  -7.745 -12.687  1.00  0.00           H  
ATOM   1677 1HB  SER P 100     -10.721  -6.276 -11.037  1.00  0.00           H  
ATOM   1678 2HB  SER P 100      -9.207  -7.163 -10.654  1.00  0.00           H  
ATOM   1679  HG  SER P 100     -11.642  -8.466 -10.200  1.00  0.00           H  
ATOM   1680  N   ILE P 101      -8.051  -8.149 -12.786  1.00  0.00           N  
ATOM   1681  CA  ILE P 101      -6.908  -7.812 -13.630  1.00  0.00           C  
ATOM   1682  C   ILE P 101      -7.010  -8.542 -14.963  1.00  0.00           C  
ATOM   1683  O   ILE P 101      -6.552  -8.037 -15.998  1.00  0.00           O  
ATOM   1684  CB  ILE P 101      -5.587  -8.099 -12.891  1.00  0.00           C  
ATOM   1685  CG1 ILE P 101      -5.347  -7.036 -11.823  1.00  0.00           C  
ATOM   1686  CG2 ILE P 101      -4.406  -8.074 -13.830  1.00  0.00           C  
ATOM   1687  CD1 ILE P 101      -5.799  -7.426 -10.456  1.00  0.00           C  
ATOM   1688  H   ILE P 101      -7.925  -8.691 -11.955  1.00  0.00           H  
ATOM   1689  HA  ILE P 101      -6.939  -6.733 -13.840  1.00  0.00           H  
ATOM   1690  HB  ILE P 101      -5.652  -9.086 -12.411  1.00  0.00           H  
ATOM   1691 1HG1 ILE P 101      -5.882  -6.121 -12.118  1.00  0.00           H  
ATOM   1692 2HG1 ILE P 101      -4.269  -6.821 -11.783  1.00  0.00           H  
ATOM   1693 1HG2 ILE P 101      -4.418  -7.143 -14.416  1.00  0.00           H  
ATOM   1694 2HG2 ILE P 101      -4.493  -8.940 -14.502  1.00  0.00           H  
ATOM   1695 3HG2 ILE P 101      -3.469  -8.096 -13.254  1.00  0.00           H  
ATOM   1696 1HD1 ILE P 101      -5.383  -8.410 -10.196  1.00  0.00           H  
ATOM   1697 2HD1 ILE P 101      -6.898  -7.475 -10.467  1.00  0.00           H  
ATOM   1698 3HD1 ILE P 101      -5.430  -6.699  -9.717  1.00  0.00           H  
ATOM   1699  N   ASP P 102      -7.658  -9.706 -14.976  1.00  0.00           N  
ATOM   1700  CA  ASP P 102      -7.929 -10.385 -16.237  1.00  0.00           C  
ATOM   1701  C   ASP P 102      -8.794  -9.516 -17.153  1.00  0.00           C  
ATOM   1702  O   ASP P 102      -8.391  -9.191 -18.278  1.00  0.00           O  
ATOM   1703  CB  ASP P 102      -8.584 -11.739 -15.959  1.00  0.00           C  
ATOM   1704  CG  ASP P 102      -9.338 -12.269 -17.146  1.00  0.00           C  
ATOM   1705  OD1 ASP P 102      -8.702 -12.882 -18.034  1.00  0.00           O  
ATOM   1706  OD2 ASP P 102     -10.568 -12.050 -17.189  1.00  0.00           O1-
ATOM   1707  H   ASP P 102      -7.960 -10.116 -14.116  1.00  0.00           H  
ATOM   1708  HA  ASP P 102      -6.975 -10.571 -16.751  1.00  0.00           H  
ATOM   1709 1HB  ASP P 102      -9.280 -11.624 -15.115  1.00  0.00           H  
ATOM   1710 2HB  ASP P 102      -7.803 -12.465 -15.688  1.00  0.00           H  
ATOM   1711  N   ARG P 103      -9.981  -9.104 -16.676  1.00  0.00           N  
ATOM   1712  CA  ARG P 103     -10.862  -8.269 -17.496  1.00  0.00           C  
ATOM   1713  C   ARG P 103     -10.285  -6.884 -17.724  1.00  0.00           C  
ATOM   1714  O   ARG P 103     -10.643  -6.227 -18.704  1.00  0.00           O  
ATOM   1715  CB  ARG P 103     -12.244  -8.135 -16.864  1.00  0.00           C  
ATOM   1716  CG  ARG P 103     -12.969  -9.438 -16.629  1.00  0.00           C  
ATOM   1717  CD  ARG P 103     -13.319 -10.114 -17.925  1.00  0.00           C  
ATOM   1718  NE  ARG P 103     -12.173 -10.790 -18.526  1.00  0.00           N  
ATOM   1719  CZ  ARG P 103     -12.082 -11.110 -19.813  1.00  0.00           C  
ATOM   1720  NH1 ARG P 103     -13.077 -10.820 -20.643  1.00  0.00           N  
ATOM   1721  NH2 ARG P 103     -10.995 -11.719 -20.269  1.00  0.00           N1+
ATOM   1722  H   ARG P 103     -10.265  -9.369 -15.755  1.00  0.00           H  
ATOM   1723  HA  ARG P 103     -10.986  -8.749 -18.478  1.00  0.00           H  
ATOM   1724 1HB  ARG P 103     -12.865  -7.512 -17.525  1.00  0.00           H  
ATOM   1725 2HB  ARG P 103     -12.130  -7.626 -15.896  1.00  0.00           H  
ATOM   1726 1HG  ARG P 103     -13.893  -9.240 -16.065  1.00  0.00           H  
ATOM   1727 2HG  ARG P 103     -12.326 -10.105 -16.036  1.00  0.00           H  
ATOM   1728 1HD  ARG P 103     -13.694  -9.341 -18.612  1.00  0.00           H  
ATOM   1729 2HD  ARG P 103     -14.096 -10.872 -17.748  1.00  0.00           H  
ATOM   1730  HE  ARG P 103     -11.406 -11.028 -17.930  1.00  0.00           H  
ATOM   1731 1HH1 ARG P 103     -13.896 -10.361 -20.300  1.00  0.00           H  
ATOM   1732 2HH1 ARG P 103     -13.007 -11.061 -21.611  1.00  0.00           H  
ATOM   1733 1HH2 ARG P 103     -10.245 -11.937 -19.645  1.00  0.00           H  
ATOM   1734 2HH2 ARG P 103     -10.926 -11.960 -21.237  1.00  0.00           H  
ATOM   1735  N   TYR P 104      -9.412  -6.420 -16.832  1.00  0.00           N  
ATOM   1736  CA  TYR P 104      -8.825  -5.095 -16.986  1.00  0.00           C  
ATOM   1737  C   TYR P 104      -7.964  -5.025 -18.238  1.00  0.00           C  
ATOM   1738  O   TYR P 104      -8.219  -4.220 -19.140  1.00  0.00           O  
ATOM   1739  CB  TYR P 104      -8.017  -4.745 -15.741  1.00  0.00           C  
ATOM   1740  CG  TYR P 104      -7.092  -3.559 -15.881  1.00  0.00           C  
ATOM   1741  CD1 TYR P 104      -7.578  -2.261 -15.819  1.00  0.00           C  
ATOM   1742  CD2 TYR P 104      -5.726  -3.737 -16.035  1.00  0.00           C  
ATOM   1743  CE1 TYR P 104      -6.724  -1.168 -15.926  1.00  0.00           C  
ATOM   1744  CE2 TYR P 104      -4.866  -2.653 -16.140  1.00  0.00           C  
ATOM   1745  CZ  TYR P 104      -5.371  -1.370 -16.085  1.00  0.00           C  
ATOM   1746  OH  TYR P 104      -4.529  -0.283 -16.191  1.00  0.00           O  
ATOM   1747  H   TYR P 104      -9.157  -6.986 -16.048  1.00  0.00           H  
ATOM   1748  HA  TYR P 104      -9.634  -4.356 -17.086  1.00  0.00           H  
ATOM   1749 1HB  TYR P 104      -7.419  -5.633 -15.490  1.00  0.00           H  
ATOM   1750 2HB  TYR P 104      -8.712  -4.511 -14.921  1.00  0.00           H  
ATOM   1751  HD1 TYR P 104      -8.637  -2.096 -15.685  1.00  0.00           H  
ATOM   1752  HD2 TYR P 104      -5.323  -4.738 -16.074  1.00  0.00           H  
ATOM   1753  HE1 TYR P 104      -7.121  -0.164 -15.885  1.00  0.00           H  
ATOM   1754  HE2 TYR P 104      -3.805  -2.813 -16.264  1.00  0.00           H  
ATOM   1755  HH  TYR P 104      -3.634  -0.584 -16.295  1.00  0.00           H  
ATOM   1756  N   VAL P 105      -6.940  -5.879 -18.317  1.00  0.00           N  
ATOM   1757  CA  VAL P 105      -6.080  -5.905 -19.498  1.00  0.00           C  
ATOM   1758  C   VAL P 105      -6.867  -6.331 -20.736  1.00  0.00           C  
ATOM   1759  O   VAL P 105      -6.607  -5.850 -21.852  1.00  0.00           O  
ATOM   1760  CB  VAL P 105      -4.865  -6.818 -19.233  1.00  0.00           C  
ATOM   1761  CG1 VAL P 105      -4.166  -7.184 -20.531  1.00  0.00           C  
ATOM   1762  CG2 VAL P 105      -3.894  -6.123 -18.289  1.00  0.00           C  
ATOM   1763  H   VAL P 105      -6.760  -6.507 -17.560  1.00  0.00           H  
ATOM   1764  HA  VAL P 105      -5.699  -4.889 -19.676  1.00  0.00           H  
ATOM   1765  HB  VAL P 105      -5.223  -7.741 -18.753  1.00  0.00           H  
ATOM   1766 1HG1 VAL P 105      -3.954  -6.271 -21.107  1.00  0.00           H  
ATOM   1767 2HG1 VAL P 105      -4.840  -7.839 -21.102  1.00  0.00           H  
ATOM   1768 3HG1 VAL P 105      -3.206  -7.675 -20.314  1.00  0.00           H  
ATOM   1769 1HG2 VAL P 105      -4.324  -6.086 -17.277  1.00  0.00           H  
ATOM   1770 2HG2 VAL P 105      -3.733  -5.102 -18.665  1.00  0.00           H  
ATOM   1771 3HG2 VAL P 105      -2.954  -6.692 -18.234  1.00  0.00           H  
ATOM   1772  N   ALA P 106      -7.860  -7.207 -20.561  1.00  0.00           N  
ATOM   1773  CA  ALA P 106      -8.688  -7.629 -21.685  1.00  0.00           C  
ATOM   1774  C   ALA P 106      -9.573  -6.504 -22.213  1.00  0.00           C  
ATOM   1775  O   ALA P 106     -10.149  -6.644 -23.299  1.00  0.00           O  
ATOM   1776  CB  ALA P 106      -9.552  -8.826 -21.281  1.00  0.00           C  
ATOM   1777  H   ALA P 106      -8.038  -7.578 -19.649  1.00  0.00           H  
ATOM   1778  HA  ALA P 106      -8.030  -7.952 -22.505  1.00  0.00           H  
ATOM   1779 1HB  ALA P 106     -10.220  -8.539 -20.456  1.00  0.00           H  
ATOM   1780 2HB  ALA P 106      -8.877  -9.631 -20.954  1.00  0.00           H  
ATOM   1781 3HB  ALA P 106     -10.181  -9.137 -22.128  1.00  0.00           H  
ATOM   1782  N   ILE P 107      -9.716  -5.411 -21.463  1.00  0.00           N  
ATOM   1783  CA  ILE P 107     -10.486  -4.255 -21.910  1.00  0.00           C  
ATOM   1784  C   ILE P 107      -9.664  -3.010 -21.591  1.00  0.00           C  
ATOM   1785  O   ILE P 107     -10.159  -2.047 -20.995  1.00  0.00           O  
ATOM   1786  CB  ILE P 107     -11.886  -4.214 -21.264  1.00  0.00           C  
ATOM   1787  CG1 ILE P 107     -12.591  -5.566 -21.418  1.00  0.00           C  
ATOM   1788  CG2 ILE P 107     -12.759  -3.141 -21.904  1.00  0.00           C  
ATOM   1789  CD1 ILE P 107     -14.032  -5.568 -20.960  1.00  0.00           C  
ATOM   1790  H   ILE P 107      -9.281  -5.382 -20.563  1.00  0.00           H  
ATOM   1791  HA  ILE P 107     -10.617  -4.310 -23.001  1.00  0.00           H  
ATOM   1792  HB  ILE P 107     -11.774  -3.992 -20.193  1.00  0.00           H  
ATOM   1793 1HG1 ILE P 107     -12.034  -6.322 -20.826  1.00  0.00           H  
ATOM   1794 2HG1 ILE P 107     -12.563  -5.856 -22.489  1.00  0.00           H  
ATOM   1795 1HG2 ILE P 107     -13.044  -3.453 -22.920  1.00  0.00           H  
ATOM   1796 2HG2 ILE P 107     -12.171  -2.212 -21.948  1.00  0.00           H  
ATOM   1797 3HG2 ILE P 107     -13.683  -3.012 -21.321  1.00  0.00           H  
ATOM   1798 1HD1 ILE P 107     -14.647  -4.995 -21.669  1.00  0.00           H  
ATOM   1799 2HD1 ILE P 107     -14.070  -5.097 -19.967  1.00  0.00           H  
ATOM   1800 3HD1 ILE P 107     -14.416  -6.599 -20.938  1.00  0.00           H  
ATOM   1801  N   VAL P 108      -8.391  -3.037 -21.972  1.00  0.00           N  
ATOM   1802  CA  VAL P 108      -7.518  -1.877 -21.858  1.00  0.00           C  
ATOM   1803  C   VAL P 108      -6.309  -2.095 -22.764  1.00  0.00           C  
ATOM   1804  O   VAL P 108      -6.196  -3.120 -23.434  1.00  0.00           O  
ATOM   1805  CB  VAL P 108      -7.078  -1.626 -20.399  1.00  0.00           C  
ATOM   1806  CG1 VAL P 108      -5.707  -2.265 -20.119  1.00  0.00           C  
ATOM   1807  CG2 VAL P 108      -7.063  -0.140 -20.095  1.00  0.00           C  
ATOM   1808  NT  VAL P 108      -5.389  -1.114 -22.784  1.00  0.00           N  
ATOM   1809  CAT VAL P 108      -4.227  -1.240 -23.607  1.00  0.00           C  
ATOM   1810  H   VAL P 108      -8.019  -3.885 -22.351  1.00  0.00           H  
ATOM   1811  HA  VAL P 108      -8.056  -0.984 -22.210  1.00  0.00           H  
ATOM   1812  HB  VAL P 108      -7.816  -2.104 -19.738  1.00  0.00           H  
ATOM   1813 1HG1 VAL P 108      -4.908  -1.605 -20.487  1.00  0.00           H  
ATOM   1814 2HG1 VAL P 108      -5.672  -3.227 -20.651  1.00  0.00           H  
ATOM   1815 3HG1 VAL P 108      -5.566  -2.389 -19.035  1.00  0.00           H  
ATOM   1816 1HG2 VAL P 108      -8.075   0.273 -20.216  1.00  0.00           H  
ATOM   1817 2HG2 VAL P 108      -6.375   0.341 -20.806  1.00  0.00           H  
ATOM   1818 3HG2 VAL P 108      -6.755   0.025 -19.052  1.00  0.00           H  
ATOM   1819 1HA  VAL P 108      -4.525  -1.338 -24.661  1.00  0.00           H  
ATOM   1820 2HA  VAL P 108      -3.663  -2.132 -23.296  1.00  0.00           H  
ATOM   1821 3HA  VAL P 108      -3.597  -0.344 -23.501  1.00  0.00           H  
ATOM   1822  HNT VAL P 108      -5.518  -0.296 -22.223  1.00  0.00           H  
ATOM   1823  C   HSD P 109      -4.842 -14.692 -25.708  1.00  0.00           C  
ATOM   1824  N   HSD P 109      -4.772 -12.990 -23.918  1.00  0.00           N  
ATOM   1825  O   HSD P 109      -5.136 -15.803 -26.161  1.00  0.00           O  
ATOM   1826  CA  HSD P 109      -5.440 -14.202 -24.390  1.00  0.00           C  
ATOM   1827  CB  HSD P 109      -6.943 -13.952 -24.561  1.00  0.00           C  
ATOM   1828  CG  HSD P 109      -7.290 -13.127 -25.766  1.00  0.00           C  
ATOM   1829  CY  HSD P 109      -3.453 -13.008 -23.656  1.00  0.00           C  
ATOM   1830  OY  HSD P 109      -2.764 -14.017 -23.798  1.00  0.00           O  
ATOM   1831  CAY HSD P 109      -2.852 -11.730 -23.180  1.00  0.00           C  
ATOM   1832  ND1 HSD P 109      -6.652 -11.943 -26.071  1.00  0.00           N  
ATOM   1833  CD2 HSD P 109      -8.219 -13.314 -26.736  1.00  0.00           C  
ATOM   1834  CE1 HSD P 109      -7.169 -11.438 -27.179  1.00  0.00           C  
ATOM   1835  NE2 HSD P 109      -8.121 -12.251 -27.602  1.00  0.00           N  
ATOM   1836  H   HSD P 109      -5.296 -12.148 -23.790  1.00  0.00           H  
ATOM   1837  HA  HSD P 109      -5.310 -14.996 -23.640  1.00  0.00           H  
ATOM   1838 1HB  HSD P 109      -7.309 -13.434 -23.663  1.00  0.00           H  
ATOM   1839 2HB  HSD P 109      -7.453 -14.922 -24.651  1.00  0.00           H  
ATOM   1840  HD1 HSD P 109      -5.914 -11.530 -25.538  1.00  0.00           H  
ATOM   1841  HD2 HSD P 109      -8.907 -14.143 -26.814  1.00  0.00           H  
ATOM   1842  HE1 HSD P 109      -6.865 -10.518 -27.656  1.00  0.00           H  
ATOM   1843 1HA  HSD P 109      -1.771 -11.859 -23.023  1.00  0.00           H  
ATOM   1844 2HA  HSD P 109      -3.338 -11.468 -22.229  1.00  0.00           H  
ATOM   1845 3HA  HSD P 109      -2.987 -10.949 -23.943  1.00  0.00           H  
ATOM   1846  N   ARG P 110      -3.983 -13.858 -26.304  1.00  0.00           N  
ATOM   1847  CA  ARG P 110      -3.530 -14.094 -27.673  1.00  0.00           C  
ATOM   1848  C   ARG P 110      -2.648 -15.337 -27.794  1.00  0.00           C  
ATOM   1849  O   ARG P 110      -2.594 -15.946 -28.871  1.00  0.00           O  
ATOM   1850  CB  ARG P 110      -2.802 -12.850 -28.190  1.00  0.00           C  
ATOM   1851  CG  ARG P 110      -3.551 -12.101 -29.297  1.00  0.00           C  
ATOM   1852  CD  ARG P 110      -3.258 -12.726 -30.656  1.00  0.00           C  
ATOM   1853  NE  ARG P 110      -4.096 -12.231 -31.752  1.00  0.00           N  
ATOM   1854  CZ  ARG P 110      -3.919 -11.070 -32.385  1.00  0.00           C  
ATOM   1855  NH1 ARG P 110      -2.945 -10.238 -32.014  1.00  0.00           N  
ATOM   1856  NH2 ARG P 110      -4.727 -10.738 -33.389  1.00  0.00           N1+
ATOM   1857  H   ARG P 110      -3.645 -13.060 -25.805  1.00  0.00           H  
ATOM   1858  HA  ARG P 110      -4.413 -14.250 -28.310  1.00  0.00           H  
ATOM   1859 1HB  ARG P 110      -1.821 -13.158 -28.581  1.00  0.00           H  
ATOM   1860 2HB  ARG P 110      -2.648 -12.161 -27.346  1.00  0.00           H  
ATOM   1861 1HG  ARG P 110      -3.234 -11.048 -29.304  1.00  0.00           H  
ATOM   1862 2HG  ARG P 110      -4.632 -12.146 -29.100  1.00  0.00           H  
ATOM   1863 1HD  ARG P 110      -3.410 -13.810 -30.551  1.00  0.00           H  
ATOM   1864 2HD  ARG P 110      -2.214 -12.515 -30.929  1.00  0.00           H  
ATOM   1865  HE  ARG P 110      -4.858 -12.807 -32.048  1.00  0.00           H  
ATOM   1866 1HH1 ARG P 110      -2.341 -10.482 -31.256  1.00  0.00           H  
ATOM   1867 2HH1 ARG P 110      -2.819  -9.370 -32.494  1.00  0.00           H  
ATOM   1868 1HH2 ARG P 110      -5.462 -11.357 -33.665  1.00  0.00           H  
ATOM   1869 2HH2 ARG P 110      -4.599  -9.869 -33.867  1.00  0.00           H  
ATOM   1870  C   HSD P 111      -1.514 -17.828 -25.563  1.00  0.00           C  
ATOM   1871  N   HSD P 111      -1.962 -15.735 -26.718  1.00  0.00           N  
ATOM   1872  O   HSD P 111      -1.191 -17.544 -24.404  1.00  0.00           O  
ATOM   1873  CA  HSD P 111      -1.101 -16.921 -26.716  1.00  0.00           C  
ATOM   1874  CB  HSD P 111       0.375 -16.547 -26.572  1.00  0.00           C  
ATOM   1875  CG  HSD P 111       0.896 -15.646 -27.648  1.00  0.00           C  
ATOM   1876  ND1 HSD P 111       1.190 -14.315 -27.426  1.00  0.00           N  
ATOM   1877  CD2 HSD P 111       1.214 -15.892 -28.942  1.00  0.00           C  
ATOM   1878  CE1 HSD P 111       1.652 -13.776 -28.541  1.00  0.00           C  
ATOM   1879  NE2 HSD P 111       1.680 -14.712 -29.475  1.00  0.00           N  
ATOM   1880  H   HSD P 111      -2.040 -15.200 -25.877  1.00  0.00           H  
ATOM   1881  HA  HSD P 111      -1.233 -17.470 -27.660  1.00  0.00           H  
ATOM   1882 1HB  HSD P 111       0.964 -17.476 -26.580  1.00  0.00           H  
ATOM   1883 2HB  HSD P 111       0.514 -16.039 -25.606  1.00  0.00           H  
ATOM   1884  HD1 HSD P 111       1.072 -13.834 -26.557  1.00  0.00           H  
ATOM   1885  HD2 HSD P 111       1.120 -16.836 -29.458  1.00  0.00           H  
ATOM   1886  HE1 HSD P 111       1.955 -12.747 -28.668  1.00  0.00           H  
ATOM   1887  N   ARG P 112      -2.184 -18.940 -25.874  1.00  0.00           N  
ATOM   1888  CA  ARG P 112      -2.642 -19.842 -24.818  1.00  0.00           C  
ATOM   1889  C   ARG P 112      -1.499 -20.487 -24.037  1.00  0.00           C  
ATOM   1890  O   ARG P 112      -1.753 -21.065 -22.973  1.00  0.00           O  
ATOM   1891  CB  ARG P 112      -3.532 -20.941 -25.407  1.00  0.00           C  
ATOM   1892  CG  ARG P 112      -4.707 -21.351 -24.524  1.00  0.00           C  
ATOM   1893  CD  ARG P 112      -5.847 -20.352 -24.647  1.00  0.00           C  
ATOM   1894  NE  ARG P 112      -6.047 -19.921 -26.032  1.00  0.00           N  
ATOM   1895  CZ  ARG P 112      -6.729 -20.609 -26.946  1.00  0.00           C  
ATOM   1896  NH1 ARG P 112      -7.280 -21.770 -26.629  1.00  0.00           N  
ATOM   1897  NH2 ARG P 112      -6.857 -20.137 -28.181  1.00  0.00           N1+
ATOM   1898  H   ARG P 112      -2.373 -19.157 -26.832  1.00  0.00           H  
ATOM   1899  HA  ARG P 112      -3.251 -19.266 -24.106  1.00  0.00           H  
ATOM   1900 1HB  ARG P 112      -2.909 -21.829 -25.587  1.00  0.00           H  
ATOM   1901 2HB  ARG P 112      -3.931 -20.584 -26.368  1.00  0.00           H  
ATOM   1902 1HG  ARG P 112      -4.375 -21.398 -23.476  1.00  0.00           H  
ATOM   1903 2HG  ARG P 112      -5.062 -22.347 -24.829  1.00  0.00           H  
ATOM   1904 1HD  ARG P 112      -5.600 -19.483 -24.020  1.00  0.00           H  
ATOM   1905 2HD  ARG P 112      -6.784 -20.813 -24.301  1.00  0.00           H  
ATOM   1906  HE  ARG P 112      -5.644 -19.050 -26.311  1.00  0.00           H  
ATOM   1907 1HH1 ARG P 112      -7.184 -22.132 -25.702  1.00  0.00           H  
ATOM   1908 2HH1 ARG P 112      -7.792 -22.285 -27.317  1.00  0.00           H  
ATOM   1909 1HH2 ARG P 112      -6.441 -19.262 -28.428  1.00  0.00           H  
ATOM   1910 2HH2 ARG P 112      -7.370 -20.657 -28.864  1.00  0.00           H  
ATOM   1911  N   ALA P 113      -0.257 -20.401 -24.525  1.00  0.00           N  
ATOM   1912  CA  ALA P 113       0.863 -21.103 -23.905  1.00  0.00           C  
ATOM   1913  C   ALA P 113       1.378 -20.434 -22.630  1.00  0.00           C  
ATOM   1914  O   ALA P 113       2.193 -21.039 -21.922  1.00  0.00           O  
ATOM   1915  CB  ALA P 113       2.009 -21.258 -24.914  1.00  0.00           C  
ATOM   1916  H   ALA P 113      -0.091 -19.841 -25.336  1.00  0.00           H  
ATOM   1917  HA  ALA P 113       0.527 -22.115 -23.633  1.00  0.00           H  
ATOM   1918 1HB  ALA P 113       2.362 -20.265 -25.229  1.00  0.00           H  
ATOM   1919 2HB  ALA P 113       1.619 -21.810 -25.782  1.00  0.00           H  
ATOM   1920 3HB  ALA P 113       2.854 -21.781 -24.443  1.00  0.00           H  
ATOM   1921  N   ARG P 114       0.943 -19.211 -22.318  1.00  0.00           N  
ATOM   1922  CA  ARG P 114       1.218 -18.625 -21.015  1.00  0.00           C  
ATOM   1923  C   ARG P 114      -0.031 -18.069 -20.351  1.00  0.00           C  
ATOM   1924  O   ARG P 114       0.065 -17.523 -19.244  1.00  0.00           O  
ATOM   1925  CB  ARG P 114       2.289 -17.526 -21.115  1.00  0.00           C  
ATOM   1926  CG  ARG P 114       1.836 -16.254 -21.812  1.00  0.00           C  
ATOM   1927  CD  ARG P 114       3.036 -15.442 -22.281  1.00  0.00           C  
ATOM   1928  NE  ARG P 114       4.156 -16.313 -22.646  1.00  0.00           N  
ATOM   1929  CZ  ARG P 114       5.421 -16.120 -22.273  1.00  0.00           C  
ATOM   1930  NH1 ARG P 114       5.756 -15.062 -21.538  1.00  0.00           N  
ATOM   1931  NH2 ARG P 114       6.359 -16.976 -22.650  1.00  0.00           N1+
ATOM   1932  H   ARG P 114       0.419 -18.689 -22.991  1.00  0.00           H  
ATOM   1933  HA  ARG P 114       1.618 -19.413 -20.360  1.00  0.00           H  
ATOM   1934 1HB  ARG P 114       3.149 -17.933 -21.667  1.00  0.00           H  
ATOM   1935 2HB  ARG P 114       2.610 -17.265 -20.096  1.00  0.00           H  
ATOM   1936 1HG  ARG P 114       1.238 -15.650 -21.114  1.00  0.00           H  
ATOM   1937 2HG  ARG P 114       1.212 -16.516 -22.679  1.00  0.00           H  
ATOM   1938 1HD  ARG P 114       3.335 -14.774 -21.459  1.00  0.00           H  
ATOM   1939 2HD  ARG P 114       2.764 -14.852 -23.168  1.00  0.00           H  
ATOM   1940  HE  ARG P 114       3.957 -17.110 -23.216  1.00  0.00           H  
ATOM   1941 1HH1 ARG P 114       5.056 -14.404 -21.261  1.00  0.00           H  
ATOM   1942 2HH1 ARG P 114       6.708 -14.925 -21.263  1.00  0.00           H  
ATOM   1943 1HH2 ARG P 114       6.118 -17.766 -23.214  1.00  0.00           H  
ATOM   1944 2HH2 ARG P 114       7.308 -16.832 -22.371  1.00  0.00           H  
ATOM   1945  N   VAL P 115      -1.200 -18.186 -20.988  1.00  0.00           N  
ATOM   1946  CA  VAL P 115      -2.439 -17.894 -20.279  1.00  0.00           C  
ATOM   1947  C   VAL P 115      -2.732 -18.991 -19.265  1.00  0.00           C  
ATOM   1948  O   VAL P 115      -3.539 -18.789 -18.352  1.00  0.00           O  
ATOM   1949  CB  VAL P 115      -3.613 -17.698 -21.260  1.00  0.00           C  
ATOM   1950  CG1 VAL P 115      -4.375 -19.005 -21.487  1.00  0.00           C  
ATOM   1951  CG2 VAL P 115      -4.541 -16.604 -20.753  1.00  0.00           C  
ATOM   1952  H   VAL P 115      -1.224 -18.472 -21.946  1.00  0.00           H  
ATOM   1953  HA  VAL P 115      -2.311 -16.952 -19.725  1.00  0.00           H  
ATOM   1954  HB  VAL P 115      -3.197 -17.374 -22.225  1.00  0.00           H  
ATOM   1955 1HG1 VAL P 115      -4.800 -19.357 -20.535  1.00  0.00           H  
ATOM   1956 2HG1 VAL P 115      -3.660 -19.746 -21.875  1.00  0.00           H  
ATOM   1957 3HG1 VAL P 115      -5.210 -18.836 -22.183  1.00  0.00           H  
ATOM   1958 1HG2 VAL P 115      -3.956 -15.703 -20.517  1.00  0.00           H  
ATOM   1959 2HG2 VAL P 115      -5.036 -16.978 -19.845  1.00  0.00           H  
ATOM   1960 3HG2 VAL P 115      -5.268 -16.338 -21.534  1.00  0.00           H  
ATOM   1961  N   LEU P 116      -2.085 -20.149 -19.396  1.00  0.00           N  
ATOM   1962  CA  LEU P 116      -2.141 -21.174 -18.366  1.00  0.00           C  
ATOM   1963  C   LEU P 116      -1.036 -20.995 -17.331  1.00  0.00           C  
ATOM   1964  O   LEU P 116      -1.257 -21.262 -16.146  1.00  0.00           O  
ATOM   1965  CB  LEU P 116      -2.052 -22.565 -19.000  1.00  0.00           C  
ATOM   1966  CG  LEU P 116      -2.457 -23.746 -18.113  1.00  0.00           C  
ATOM   1967  CD1 LEU P 116      -1.266 -24.302 -17.325  1.00  0.00           C  
ATOM   1968  CD2 LEU P 116      -3.609 -23.349 -17.181  1.00  0.00           C  
ATOM   1969  H   LEU P 116      -1.548 -20.317 -20.223  1.00  0.00           H  
ATOM   1970  HA  LEU P 116      -3.107 -21.102 -17.846  1.00  0.00           H  
ATOM   1971 1HB  LEU P 116      -1.002 -22.726 -19.320  1.00  0.00           H  
ATOM   1972 2HB  LEU P 116      -2.708 -22.572 -19.895  1.00  0.00           H  
ATOM   1973  HG  LEU P 116      -2.823 -24.547 -18.772  1.00  0.00           H  
ATOM   1974 1HD1 LEU P 116      -0.978 -23.589 -16.539  1.00  0.00           H  
ATOM   1975 2HD1 LEU P 116      -0.432 -24.441 -18.029  1.00  0.00           H  
ATOM   1976 3HD1 LEU P 116      -1.548 -25.246 -16.836  1.00  0.00           H  
ATOM   1977 1HD2 LEU P 116      -4.420 -22.894 -17.768  1.00  0.00           H  
ATOM   1978 2HD2 LEU P 116      -3.219 -22.621 -16.455  1.00  0.00           H  
ATOM   1979 3HD2 LEU P 116      -4.014 -24.243 -16.685  1.00  0.00           H  
ATOM   1980  N   LEU P 117       0.146 -20.539 -17.758  1.00  0.00           N  
ATOM   1981  CA  LEU P 117       1.258 -20.352 -16.830  1.00  0.00           C  
ATOM   1982  C   LEU P 117       0.867 -19.424 -15.685  1.00  0.00           C  
ATOM   1983  O   LEU P 117       0.831 -19.837 -14.520  1.00  0.00           O  
ATOM   1984  CB  LEU P 117       2.488 -19.812 -17.570  1.00  0.00           C  
ATOM   1985  CG  LEU P 117       3.556 -20.813 -18.043  1.00  0.00           C  
ATOM   1986  CD1 LEU P 117       4.614 -20.126 -18.920  1.00  0.00           C  
ATOM   1987  CD2 LEU P 117       4.213 -21.551 -16.863  1.00  0.00           C  
ATOM   1988  H   LEU P 117       0.270 -20.323 -18.726  1.00  0.00           H  
ATOM   1989  HA  LEU P 117       1.526 -21.328 -16.399  1.00  0.00           H  
ATOM   1990 1HB  LEU P 117       2.990 -19.091 -16.893  1.00  0.00           H  
ATOM   1991 2HB  LEU P 117       2.122 -19.272 -18.467  1.00  0.00           H  
ATOM   1992  HG  LEU P 117       3.050 -21.567 -18.664  1.00  0.00           H  
ATOM   1993 1HD1 LEU P 117       5.129 -19.347 -18.338  1.00  0.00           H  
ATOM   1994 2HD1 LEU P 117       4.095 -19.672 -19.777  1.00  0.00           H  
ATOM   1995 3HD1 LEU P 117       5.369 -20.859 -19.240  1.00  0.00           H  
ATOM   1996 1HD2 LEU P 117       3.452 -22.126 -16.315  1.00  0.00           H  
ATOM   1997 2HD2 LEU P 117       4.659 -20.794 -16.201  1.00  0.00           H  
ATOM   1998 3HD2 LEU P 117       4.964 -22.262 -17.237  1.00  0.00           H  
ATOM   1999  N   ILE P 118       0.549 -18.165 -15.998  1.00  0.00           N  
ATOM   2000  CA  ILE P 118       0.261 -17.200 -14.941  1.00  0.00           C  
ATOM   2001  C   ILE P 118      -1.110 -17.434 -14.305  1.00  0.00           C  
ATOM   2002  O   ILE P 118      -1.334 -17.006 -13.166  1.00  0.00           O  
ATOM   2003  CB  ILE P 118       0.406 -15.763 -15.489  1.00  0.00           C  
ATOM   2004  CG1 ILE P 118       0.303 -14.730 -14.360  1.00  0.00           C  
ATOM   2005  CG2 ILE P 118      -0.619 -15.493 -16.580  1.00  0.00           C  
ATOM   2006  CD1 ILE P 118       1.290 -13.573 -14.476  1.00  0.00           C  
ATOM   2007  H   ILE P 118       0.508 -17.883 -16.957  1.00  0.00           H  
ATOM   2008  HA  ILE P 118       1.015 -17.323 -14.149  1.00  0.00           H  
ATOM   2009  HB  ILE P 118       1.408 -15.675 -15.935  1.00  0.00           H  
ATOM   2010 1HG1 ILE P 118       0.480 -15.243 -13.403  1.00  0.00           H  
ATOM   2011 2HG1 ILE P 118      -0.716 -14.317 -14.359  1.00  0.00           H  
ATOM   2012 1HG2 ILE P 118      -1.622 -15.413 -16.135  1.00  0.00           H  
ATOM   2013 2HG2 ILE P 118      -0.588 -16.337 -17.285  1.00  0.00           H  
ATOM   2014 3HG2 ILE P 118      -0.395 -14.537 -17.076  1.00  0.00           H  
ATOM   2015 1HD1 ILE P 118       1.103 -13.019 -15.408  1.00  0.00           H  
ATOM   2016 2HD1 ILE P 118       2.304 -13.999 -14.490  1.00  0.00           H  
ATOM   2017 3HD1 ILE P 118       1.149 -12.875 -13.637  1.00  0.00           H  
ATOM   2018  N   SER P 119      -2.030 -18.127 -14.989  1.00  0.00           N  
ATOM   2019  CA  SER P 119      -3.356 -18.349 -14.415  1.00  0.00           C  
ATOM   2020  C   SER P 119      -3.292 -19.325 -13.248  1.00  0.00           C  
ATOM   2021  O   SER P 119      -3.710 -19.008 -12.129  1.00  0.00           O  
ATOM   2022  CB  SER P 119      -4.330 -18.861 -15.478  1.00  0.00           C  
ATOM   2023  OG  SER P 119      -4.414 -20.277 -15.467  1.00  0.00           O  
ATOM   2024  H   SER P 119      -1.809 -18.493 -15.893  1.00  0.00           H  
ATOM   2025  HA  SER P 119      -3.742 -17.391 -14.036  1.00  0.00           H  
ATOM   2026 1HB  SER P 119      -3.980 -18.523 -16.464  1.00  0.00           H  
ATOM   2027 2HB  SER P 119      -5.332 -18.450 -15.284  1.00  0.00           H  
ATOM   2028  HG  SER P 119      -4.747 -20.568 -14.627  1.00  0.00           H  
ATOM   2029  N   LYS P 120      -2.776 -20.529 -13.492  1.00  0.00           N  
ATOM   2030  CA  LYS P 120      -2.722 -21.520 -12.429  1.00  0.00           C  
ATOM   2031  C   LYS P 120      -1.590 -21.268 -11.441  1.00  0.00           C  
ATOM   2032  O   LYS P 120      -1.647 -21.785 -10.320  1.00  0.00           O  
ATOM   2033  CB  LYS P 120      -2.610 -22.930 -13.017  1.00  0.00           C  
ATOM   2034  CG  LYS P 120      -3.961 -23.617 -13.222  1.00  0.00           C  
ATOM   2035  CD  LYS P 120      -4.819 -23.537 -11.955  1.00  0.00           C  
ATOM   2036  CE  LYS P 120      -4.255 -24.360 -10.800  1.00  0.00           C  
ATOM   2037  NZ  LYS P 120      -4.829 -25.730 -10.751  1.00  0.00           N1+
ATOM   2038  H   LYS P 120      -2.427 -20.750 -14.403  1.00  0.00           H  
ATOM   2039  HA  LYS P 120      -3.666 -21.474 -11.866  1.00  0.00           H  
ATOM   2040 1HB  LYS P 120      -1.998 -23.551 -12.330  1.00  0.00           H  
ATOM   2041 2HB  LYS P 120      -2.095 -22.864 -13.998  1.00  0.00           H  
ATOM   2042 1HG  LYS P 120      -3.794 -24.673 -13.480  1.00  0.00           H  
ATOM   2043 2HG  LYS P 120      -4.494 -23.128 -14.051  1.00  0.00           H  
ATOM   2044 1HD  LYS P 120      -5.829 -23.904 -12.189  1.00  0.00           H  
ATOM   2045 2HD  LYS P 120      -4.885 -22.485 -11.640  1.00  0.00           H  
ATOM   2046 1HE  LYS P 120      -4.491 -23.828  -9.867  1.00  0.00           H  
ATOM   2047 2HE  LYS P 120      -3.166 -24.460 -10.916  1.00  0.00           H  
ATOM   2048 1HZ  LYS P 120      -4.156 -26.360 -10.363  1.00  0.00           H  
ATOM   2049 2HZ  LYS P 120      -5.067 -26.026 -11.676  1.00  0.00           H  
ATOM   2050 3HZ  LYS P 120      -5.651 -25.727 -10.181  1.00  0.00           H  
ATOM   2051  N   LEU P 121      -0.575 -20.482 -11.812  1.00  0.00           N  
ATOM   2052  CA  LEU P 121       0.438 -20.112 -10.827  1.00  0.00           C  
ATOM   2053  C   LEU P 121      -0.128 -19.169  -9.770  1.00  0.00           C  
ATOM   2054  O   LEU P 121       0.391 -19.109  -8.650  1.00  0.00           O  
ATOM   2055  CB  LEU P 121       1.653 -19.474 -11.503  1.00  0.00           C  
ATOM   2056  CG  LEU P 121       2.863 -19.223 -10.588  1.00  0.00           C  
ATOM   2057  CD1 LEU P 121       3.731 -20.474 -10.470  1.00  0.00           C  
ATOM   2058  CD2 LEU P 121       3.686 -18.018 -11.036  1.00  0.00           C  
ATOM   2059  H   LEU P 121      -0.510 -20.151 -12.753  1.00  0.00           H  
ATOM   2060  HA  LEU P 121       0.780 -21.024 -10.315  1.00  0.00           H  
ATOM   2061 1HB  LEU P 121       1.340 -18.508 -11.927  1.00  0.00           H  
ATOM   2062 2HB  LEU P 121       1.975 -20.136 -12.320  1.00  0.00           H  
ATOM   2063  HG  LEU P 121       2.472 -18.999  -9.585  1.00  0.00           H  
ATOM   2064 1HD1 LEU P 121       4.118 -20.751 -11.462  1.00  0.00           H  
ATOM   2065 2HD1 LEU P 121       3.101 -21.284 -10.074  1.00  0.00           H  
ATOM   2066 3HD1 LEU P 121       4.593 -20.271  -9.818  1.00  0.00           H  
ATOM   2067 1HD2 LEU P 121       3.064 -17.111 -11.000  1.00  0.00           H  
ATOM   2068 2HD2 LEU P 121       4.018 -18.204 -12.068  1.00  0.00           H  
ATOM   2069 3HD2 LEU P 121       4.535 -17.870 -10.353  1.00  0.00           H  
ATOM   2070  N   SER P 122      -1.184 -18.424 -10.102  1.00  0.00           N  
ATOM   2071  CA  SER P 122      -1.835 -17.575  -9.116  1.00  0.00           C  
ATOM   2072  C   SER P 122      -2.962 -18.290  -8.379  1.00  0.00           C  
ATOM   2073  O   SER P 122      -3.392 -17.812  -7.323  1.00  0.00           O  
ATOM   2074  CB  SER P 122      -2.358 -16.289  -9.773  1.00  0.00           C  
ATOM   2075  OG  SER P 122      -3.227 -16.561 -10.858  1.00  0.00           O  
ATOM   2076  H   SER P 122      -1.532 -18.449 -11.039  1.00  0.00           H  
ATOM   2077  HA  SER P 122      -1.086 -17.279  -8.366  1.00  0.00           H  
ATOM   2078 1HB  SER P 122      -1.496 -15.709 -10.135  1.00  0.00           H  
ATOM   2079 2HB  SER P 122      -2.910 -15.698  -9.027  1.00  0.00           H  
ATOM   2080  HG  SER P 122      -3.365 -17.498 -10.926  1.00  0.00           H  
ATOM   2081  N   CYS P 123      -3.448 -19.420  -8.903  1.00  0.00           N  
ATOM   2082  CA  CYS P 123      -4.291 -20.292  -8.088  1.00  0.00           C  
ATOM   2083  C   CYS P 123      -3.496 -20.879  -6.928  1.00  0.00           C  
ATOM   2084  O   CYS P 123      -3.966 -20.895  -5.782  1.00  0.00           O  
ATOM   2085  CB  CYS P 123      -4.886 -21.415  -8.941  1.00  0.00           C  
ATOM   2086  SG  CYS P 123      -6.255 -20.942 -10.025  1.00  0.00           S  
ATOM   2087  H   CYS P 123      -3.236 -19.667  -9.848  1.00  0.00           H  
ATOM   2088  HA  CYS P 123      -5.121 -19.702  -7.672  1.00  0.00           H  
ATOM   2089 1HB  CYS P 123      -5.254 -22.214  -8.266  1.00  0.00           H  
ATOM   2090 2HB  CYS P 123      -4.069 -21.831  -9.565  1.00  0.00           H  
ATOM   2091  HG  CYS P 123      -6.071 -19.661 -10.150  1.00  0.00           H  
ATOM   2092  N   VAL P 124      -2.285 -21.359  -7.210  1.00  0.00           N  
ATOM   2093  CA  VAL P 124      -1.417 -21.880  -6.162  1.00  0.00           C  
ATOM   2094  C   VAL P 124      -0.980 -20.765  -5.216  1.00  0.00           C  
ATOM   2095  O   VAL P 124      -0.899 -20.964  -3.997  1.00  0.00           O  
ATOM   2096  CB  VAL P 124      -0.214 -22.598  -6.799  1.00  0.00           C  
ATOM   2097  CG1 VAL P 124       0.756 -23.063  -5.736  1.00  0.00           C  
ATOM   2098  CG2 VAL P 124      -0.691 -23.763  -7.639  1.00  0.00           C  
ATOM   2099  H   VAL P 124      -1.966 -21.362  -8.158  1.00  0.00           H  
ATOM   2100  HA  VAL P 124      -1.977 -22.622  -5.574  1.00  0.00           H  
ATOM   2101  HB  VAL P 124       0.304 -21.883  -7.456  1.00  0.00           H  
ATOM   2102 1HG1 VAL P 124       0.216 -23.634  -4.966  1.00  0.00           H  
ATOM   2103 2HG1 VAL P 124       1.215 -22.170  -5.287  1.00  0.00           H  
ATOM   2104 3HG1 VAL P 124       1.509 -23.730  -6.182  1.00  0.00           H  
ATOM   2105 1HG2 VAL P 124      -1.337 -23.395  -8.450  1.00  0.00           H  
ATOM   2106 2HG2 VAL P 124      -1.261 -24.439  -6.985  1.00  0.00           H  
ATOM   2107 3HG2 VAL P 124       0.170 -24.270  -8.098  1.00  0.00           H  
ATOM   2108  N   GLY P 125      -0.698 -19.575  -5.753  1.00  0.00           N  
ATOM   2109  CA  GLY P 125      -0.239 -18.480  -4.914  1.00  0.00           C  
ATOM   2110  C   GLY P 125      -1.319 -17.901  -4.022  1.00  0.00           C  
ATOM   2111  O   GLY P 125      -1.022 -17.391  -2.937  1.00  0.00           O  
ATOM   2112  H   GLY P 125      -0.803 -19.436  -6.738  1.00  0.00           H  
ATOM   2113 1HA  GLY P 125       0.131 -17.670  -5.559  1.00  0.00           H  
ATOM   2114 2HA  GLY P 125       0.576 -18.863  -4.282  1.00  0.00           H  
ATOM   2115  N   ILE P 126      -2.578 -17.963  -4.461  1.00  0.00           N  
ATOM   2116  CA  ILE P 126      -3.686 -17.478  -3.643  1.00  0.00           C  
ATOM   2117  C   ILE P 126      -3.945 -18.430  -2.482  1.00  0.00           C  
ATOM   2118  O   ILE P 126      -4.090 -18.003  -1.329  1.00  0.00           O  
ATOM   2119  CB  ILE P 126      -4.943 -17.281  -4.510  1.00  0.00           C  
ATOM   2120  CG1 ILE P 126      -4.915 -15.904  -5.171  1.00  0.00           C  
ATOM   2121  CG2 ILE P 126      -6.222 -17.476  -3.695  1.00  0.00           C  
ATOM   2122  CD1 ILE P 126      -5.973 -15.723  -6.222  1.00  0.00           C  
ATOM   2123  H   ILE P 126      -2.765 -18.348  -5.365  1.00  0.00           H  
ATOM   2124  HA  ILE P 126      -3.412 -16.499  -3.223  1.00  0.00           H  
ATOM   2125  HB  ILE P 126      -4.927 -18.041  -5.305  1.00  0.00           H  
ATOM   2126 1HG1 ILE P 126      -3.929 -15.759  -5.638  1.00  0.00           H  
ATOM   2127 2HG1 ILE P 126      -5.059 -15.139  -4.393  1.00  0.00           H  
ATOM   2128 1HG2 ILE P 126      -6.180 -16.857  -2.786  1.00  0.00           H  
ATOM   2129 2HG2 ILE P 126      -6.287 -18.539  -3.421  1.00  0.00           H  
ATOM   2130 3HG2 ILE P 126      -7.094 -17.151  -4.282  1.00  0.00           H  
ATOM   2131 1HD1 ILE P 126      -6.969 -15.827  -5.766  1.00  0.00           H  
ATOM   2132 2HD1 ILE P 126      -5.827 -16.502  -6.985  1.00  0.00           H  
ATOM   2133 3HD1 ILE P 126      -5.904 -14.713  -6.653  1.00  0.00           H  
ATOM   2134  N   TRP P 127      -4.009 -19.737  -2.768  1.00  0.00           N  
ATOM   2135  CA  TRP P 127      -4.200 -20.715  -1.702  1.00  0.00           C  
ATOM   2136  C   TRP P 127      -3.086 -20.621  -0.666  1.00  0.00           C  
ATOM   2137  O   TRP P 127      -3.349 -20.649   0.540  1.00  0.00           O  
ATOM   2138  CB  TRP P 127      -4.288 -22.126  -2.287  1.00  0.00           C  
ATOM   2139  CG  TRP P 127      -5.589 -22.399  -2.972  1.00  0.00           C  
ATOM   2140  CD1 TRP P 127      -5.767 -22.808  -4.259  1.00  0.00           C  
ATOM   2141  CD2 TRP P 127      -6.901 -22.269  -2.409  1.00  0.00           C  
ATOM   2142  NE1 TRP P 127      -7.105 -22.948  -4.534  1.00  0.00           N  
ATOM   2143  CE2 TRP P 127      -7.825 -22.622  -3.415  1.00  0.00           C  
ATOM   2144  CE3 TRP P 127      -7.385 -21.894  -1.150  1.00  0.00           C  
ATOM   2145  CZ2 TRP P 127      -9.200 -22.611  -3.205  1.00  0.00           C  
ATOM   2146  CZ3 TRP P 127      -8.751 -21.882  -0.943  1.00  0.00           C  
ATOM   2147  CH2 TRP P 127      -9.644 -22.240  -1.967  1.00  0.00           C  
ATOM   2148  H   TRP P 127      -3.926 -20.044  -3.716  1.00  0.00           H  
ATOM   2149  HA  TRP P 127      -5.152 -20.502  -1.194  1.00  0.00           H  
ATOM   2150 1HB  TRP P 127      -4.159 -22.849  -1.468  1.00  0.00           H  
ATOM   2151 2HB  TRP P 127      -3.477 -22.259  -3.018  1.00  0.00           H  
ATOM   2152  HD1 TRP P 127      -4.970 -22.995  -4.963  1.00  0.00           H  
ATOM   2153  HE1 TRP P 127      -7.491 -23.240  -5.409  1.00  0.00           H  
ATOM   2154  HE3 TRP P 127      -6.705 -21.620  -0.357  1.00  0.00           H  
ATOM   2155  HZ2 TRP P 127      -9.890 -22.885  -3.990  1.00  0.00           H  
ATOM   2156  HZ3 TRP P 127      -9.139 -21.592   0.022  1.00  0.00           H  
ATOM   2157  HH2 TRP P 127     -10.706 -22.222  -1.771  1.00  0.00           H  
ATOM   2158  N   ILE P 128      -1.836 -20.490  -1.119  1.00  0.00           N  
ATOM   2159  CA  ILE P 128      -0.727 -20.266  -0.195  1.00  0.00           C  
ATOM   2160  C   ILE P 128      -0.933 -18.965   0.576  1.00  0.00           C  
ATOM   2161  O   ILE P 128      -0.712 -18.905   1.791  1.00  0.00           O  
ATOM   2162  CB  ILE P 128       0.615 -20.278  -0.954  1.00  0.00           C  
ATOM   2163  CG1 ILE P 128       0.970 -21.706  -1.383  1.00  0.00           C  
ATOM   2164  CG2 ILE P 128       1.732 -19.671  -0.108  1.00  0.00           C  
ATOM   2165  CD1 ILE P 128       2.354 -21.843  -1.989  1.00  0.00           C  
ATOM   2166  H   ILE P 128      -1.658 -20.546  -2.101  1.00  0.00           H  
ATOM   2167  HA  ILE P 128      -0.705 -21.089   0.534  1.00  0.00           H  
ATOM   2168  HB  ILE P 128       0.499 -19.666  -1.861  1.00  0.00           H  
ATOM   2169 1HG1 ILE P 128       0.230 -22.040  -2.125  1.00  0.00           H  
ATOM   2170 2HG1 ILE P 128       0.911 -22.360  -0.500  1.00  0.00           H  
ATOM   2171 1HG2 ILE P 128       1.866 -20.264   0.809  1.00  0.00           H  
ATOM   2172 2HG2 ILE P 128       1.436 -18.644   0.150  1.00  0.00           H  
ATOM   2173 3HG2 ILE P 128       2.680 -19.697  -0.666  1.00  0.00           H  
ATOM   2174 1HD1 ILE P 128       3.116 -21.727  -1.204  1.00  0.00           H  
ATOM   2175 2HD1 ILE P 128       2.469 -21.050  -2.742  1.00  0.00           H  
ATOM   2176 3HD1 ILE P 128       2.474 -22.845  -2.426  1.00  0.00           H  
ATOM   2177  N   LEU P 129      -1.368 -17.908  -0.113  1.00  0.00           N  
ATOM   2178  CA  LEU P 129      -1.718 -16.667   0.572  1.00  0.00           C  
ATOM   2179  C   LEU P 129      -2.895 -16.878   1.521  1.00  0.00           C  
ATOM   2180  O   LEU P 129      -2.854 -16.463   2.685  1.00  0.00           O  
ATOM   2181  CB  LEU P 129      -2.047 -15.575  -0.452  1.00  0.00           C  
ATOM   2182  CG  LEU P 129      -1.370 -14.206  -0.323  1.00  0.00           C  
ATOM   2183  CD1 LEU P 129      -1.948 -13.235  -1.343  1.00  0.00           C  
ATOM   2184  CD2 LEU P 129      -1.489 -13.640   1.084  1.00  0.00           C  
ATOM   2185  H   LEU P 129      -1.455 -17.967  -1.107  1.00  0.00           H  
ATOM   2186  HA  LEU P 129      -0.855 -16.330   1.165  1.00  0.00           H  
ATOM   2187 1HB  LEU P 129      -3.142 -15.403  -0.405  1.00  0.00           H  
ATOM   2188 2HB  LEU P 129      -1.784 -15.976  -1.452  1.00  0.00           H  
ATOM   2189  HG  LEU P 129      -0.301 -14.337  -0.547  1.00  0.00           H  
ATOM   2190 1HD1 LEU P 129      -3.024 -13.100  -1.157  1.00  0.00           H  
ATOM   2191 2HD1 LEU P 129      -1.792 -13.667  -2.343  1.00  0.00           H  
ATOM   2192 3HD1 LEU P 129      -1.464 -12.253  -1.241  1.00  0.00           H  
ATOM   2193 1HD2 LEU P 129      -0.992 -14.314   1.797  1.00  0.00           H  
ATOM   2194 2HD2 LEU P 129      -2.559 -13.563   1.325  1.00  0.00           H  
ATOM   2195 3HD2 LEU P 129      -0.986 -12.663   1.138  1.00  0.00           H  
ATOM   2196  N   ALA P 130      -3.963 -17.519   1.032  1.00  0.00           N  
ATOM   2197  CA  ALA P 130      -5.139 -17.735   1.869  1.00  0.00           C  
ATOM   2198  C   ALA P 130      -4.798 -18.589   3.081  1.00  0.00           C  
ATOM   2199  O   ALA P 130      -5.235 -18.295   4.199  1.00  0.00           O  
ATOM   2200  CB  ALA P 130      -6.263 -18.381   1.052  1.00  0.00           C  
ATOM   2201  H   ALA P 130      -3.955 -17.851   0.089  1.00  0.00           H  
ATOM   2202  HA  ALA P 130      -5.501 -16.761   2.230  1.00  0.00           H  
ATOM   2203 1HB  ALA P 130      -5.933 -19.360   0.676  1.00  0.00           H  
ATOM   2204 2HB  ALA P 130      -6.489 -17.713   0.208  1.00  0.00           H  
ATOM   2205 3HB  ALA P 130      -7.142 -18.547   1.692  1.00  0.00           H  
ATOM   2206  N   THR P 131      -4.000 -19.640   2.885  1.00  0.00           N  
ATOM   2207  CA  THR P 131      -3.701 -20.554   3.980  1.00  0.00           C  
ATOM   2208  C   THR P 131      -2.770 -19.914   5.006  1.00  0.00           C  
ATOM   2209  O   THR P 131      -2.953 -20.099   6.215  1.00  0.00           O  
ATOM   2210  CB  THR P 131      -3.107 -21.851   3.428  1.00  0.00           C  
ATOM   2211  OG1 THR P 131      -4.160 -22.681   2.918  1.00  0.00           O  
ATOM   2212  CG2 THR P 131      -2.337 -22.606   4.502  1.00  0.00           C  
ATOM   2213  H   THR P 131      -3.604 -19.802   1.981  1.00  0.00           H  
ATOM   2214  HA  THR P 131      -4.641 -20.808   4.492  1.00  0.00           H  
ATOM   2215  HB  THR P 131      -2.411 -21.595   2.615  1.00  0.00           H  
ATOM   2216 1HG2 THR P 131      -2.966 -22.722   5.397  1.00  0.00           H  
ATOM   2217 2HG2 THR P 131      -1.441 -22.018   4.748  1.00  0.00           H  
ATOM   2218 3HG2 THR P 131      -2.080 -23.613   4.141  1.00  0.00           H  
ATOM   2219  HG1 THR P 131      -4.187 -22.613   1.971  1.00  0.00           H  
ATOM   2220  N   VAL P 132      -1.783 -19.138   4.549  1.00  0.00           N  
ATOM   2221  CA  VAL P 132      -0.829 -18.523   5.473  1.00  0.00           C  
ATOM   2222  C   VAL P 132      -1.518 -17.485   6.353  1.00  0.00           C  
ATOM   2223  O   VAL P 132      -1.354 -17.482   7.578  1.00  0.00           O  
ATOM   2224  CB  VAL P 132       0.357 -17.914   4.703  1.00  0.00           C  
ATOM   2225  CG1 VAL P 132       1.096 -16.909   5.568  1.00  0.00           C  
ATOM   2226  CG2 VAL P 132       1.303 -19.011   4.254  1.00  0.00           C  
ATOM   2227  H   VAL P 132      -1.695 -18.976   3.566  1.00  0.00           H  
ATOM   2228  HA  VAL P 132      -0.428 -19.307   6.132  1.00  0.00           H  
ATOM   2229  HB  VAL P 132      -0.033 -17.397   3.814  1.00  0.00           H  
ATOM   2230 1HG1 VAL P 132       1.343 -17.365   6.538  1.00  0.00           H  
ATOM   2231 2HG1 VAL P 132       0.432 -16.045   5.719  1.00  0.00           H  
ATOM   2232 3HG1 VAL P 132       2.040 -16.621   5.083  1.00  0.00           H  
ATOM   2233 1HG2 VAL P 132       0.776 -19.700   3.578  1.00  0.00           H  
ATOM   2234 2HG2 VAL P 132       1.641 -19.551   5.151  1.00  0.00           H  
ATOM   2235 3HG2 VAL P 132       2.146 -18.574   3.698  1.00  0.00           H  
ATOM   2236  N   LEU P 133      -2.303 -16.591   5.748  1.00  0.00           N  
ATOM   2237  CA  LEU P 133      -2.970 -15.549   6.522  1.00  0.00           C  
ATOM   2238  C   LEU P 133      -4.058 -16.094   7.447  1.00  0.00           C  
ATOM   2239  O   LEU P 133      -4.431 -15.413   8.412  1.00  0.00           O  
ATOM   2240  CB  LEU P 133      -3.563 -14.496   5.581  1.00  0.00           C  
ATOM   2241  CG  LEU P 133      -2.703 -13.253   5.320  1.00  0.00           C  
ATOM   2242  CD1 LEU P 133      -2.674 -12.332   6.540  1.00  0.00           C  
ATOM   2243  CD2 LEU P 133      -1.286 -13.647   4.908  1.00  0.00           C  
ATOM   2244  H   LEU P 133      -2.435 -16.636   4.758  1.00  0.00           H  
ATOM   2245  HA  LEU P 133      -2.219 -15.047   7.151  1.00  0.00           H  
ATOM   2246 1HB  LEU P 133      -4.527 -14.157   6.015  1.00  0.00           H  
ATOM   2247 2HB  LEU P 133      -3.758 -14.985   4.604  1.00  0.00           H  
ATOM   2248  HG  LEU P 133      -3.157 -12.697   4.486  1.00  0.00           H  
ATOM   2249 1HD1 LEU P 133      -1.821 -12.596   7.182  1.00  0.00           H  
ATOM   2250 2HD1 LEU P 133      -3.615 -12.474   7.091  1.00  0.00           H  
ATOM   2251 3HD1 LEU P 133      -2.543 -11.288   6.218  1.00  0.00           H  
ATOM   2252 1HD2 LEU P 133      -1.329 -14.374   4.084  1.00  0.00           H  
ATOM   2253 2HD2 LEU P 133      -0.795 -14.101   5.782  1.00  0.00           H  
ATOM   2254 3HD2 LEU P 133      -0.741 -12.762   4.548  1.00  0.00           H  
ATOM   2255  N   SER P 134      -4.567 -17.301   7.182  1.00  0.00           N  
ATOM   2256  CA  SER P 134      -5.639 -17.889   7.978  1.00  0.00           C  
ATOM   2257  C   SER P 134      -5.134 -18.752   9.133  1.00  0.00           C  
ATOM   2258  O   SER P 134      -5.928 -19.103  10.017  1.00  0.00           O  
ATOM   2259  CB  SER P 134      -6.570 -18.721   7.079  1.00  0.00           C  
ATOM   2260  OG  SER P 134      -5.895 -19.830   6.503  1.00  0.00           O  
ATOM   2261  H   SER P 134      -4.200 -17.820   6.410  1.00  0.00           H  
ATOM   2262  HA  SER P 134      -6.239 -17.074   8.410  1.00  0.00           H  
ATOM   2263 1HB  SER P 134      -6.952 -18.071   6.278  1.00  0.00           H  
ATOM   2264 2HB  SER P 134      -7.412 -19.099   7.677  1.00  0.00           H  
ATOM   2265  HG  SER P 134      -5.182 -20.097   7.071  1.00  0.00           H  
ATOM   2266  N   ILE P 135      -3.848 -19.093   9.148  1.00  0.00           N  
ATOM   2267  CA  ILE P 135      -3.241 -19.918  10.196  1.00  0.00           C  
ATOM   2268  C   ILE P 135      -3.233 -19.184  11.538  1.00  0.00           C  
ATOM   2269  O   ILE P 135      -3.386 -19.833  12.583  1.00  0.00           O  
ATOM   2270  CB  ILE P 135      -1.829 -20.377   9.780  1.00  0.00           C  
ATOM   2271  CG1 ILE P 135      -1.917 -21.587   8.839  1.00  0.00           C  
ATOM   2272  CG2 ILE P 135      -0.959 -20.688  10.987  1.00  0.00           C  
ATOM   2273  CD1 ILE P 135      -2.933 -22.648   9.267  1.00  0.00           C  
ATOM   2274  H   ILE P 135      -3.264 -18.769   8.404  1.00  0.00           H  
ATOM   2275  HA  ILE P 135      -3.855 -20.822  10.320  1.00  0.00           H  
ATOM   2276  HB  ILE P 135      -1.358 -19.552   9.225  1.00  0.00           H  
ATOM   2277 1HG1 ILE P 135      -0.916 -22.063   8.787  1.00  0.00           H  
ATOM   2278 2HG1 ILE P 135      -2.196 -21.224   7.828  1.00  0.00           H  
ATOM   2279 1HG2 ILE P 135      -1.491 -21.377  11.659  1.00  0.00           H  
ATOM   2280 2HG2 ILE P 135      -0.755 -19.740  11.506  1.00  0.00           H  
ATOM   2281 3HG2 ILE P 135      -0.033 -21.185  10.663  1.00  0.00           H  
ATOM   2282 1HD1 ILE P 135      -3.953 -22.267   9.115  1.00  0.00           H  
ATOM   2283 2HD1 ILE P 135      -2.768 -22.859  10.334  1.00  0.00           H  
ATOM   2284 3HD1 ILE P 135      -2.816 -23.549   8.648  1.00  0.00           H  
ATOM   2285  N   PRO P 136      -3.065 -17.857  11.586  1.00  0.00           N  
ATOM   2286  CA  PRO P 136      -3.298 -17.140  12.855  1.00  0.00           C  
ATOM   2287  C   PRO P 136      -4.690 -17.334  13.470  1.00  0.00           C  
ATOM   2288  O   PRO P 136      -4.890 -16.927  14.622  1.00  0.00           O  
ATOM   2289  CB  PRO P 136      -3.065 -15.675  12.468  1.00  0.00           C  
ATOM   2290  CG  PRO P 136      -2.021 -15.757  11.426  1.00  0.00           C  
ATOM   2291  CD  PRO P 136      -2.292 -17.021  10.645  1.00  0.00           C  
ATOM   2292  HA  PRO P 136      -2.539 -17.438  13.593  1.00  0.00           H  
ATOM   2293 1HB  PRO P 136      -2.719 -15.087  13.331  1.00  0.00           H  
ATOM   2294 2HB  PRO P 136      -3.984 -15.218  12.073  1.00  0.00           H  
ATOM   2295 1HG  PRO P 136      -2.071 -14.880  10.764  1.00  0.00           H  
ATOM   2296 2HG  PRO P 136      -1.023 -15.798  11.886  1.00  0.00           H  
ATOM   2297 1HD  PRO P 136      -2.875 -16.788   9.742  1.00  0.00           H  
ATOM   2298 2HD  PRO P 136      -1.358 -17.531  10.369  1.00  0.00           H  
ATOM   2299  N   GLU P 137      -5.651 -17.930  12.760  1.00  0.00           N  
ATOM   2300  CA  GLU P 137      -6.976 -18.147  13.334  1.00  0.00           C  
ATOM   2301  C   GLU P 137      -7.016 -19.323  14.311  1.00  0.00           C  
ATOM   2302  O   GLU P 137      -8.007 -19.475  15.035  1.00  0.00           O  
ATOM   2303  CB  GLU P 137      -7.998 -18.353  12.207  1.00  0.00           C  
ATOM   2304  CG  GLU P 137      -9.421 -17.886  12.518  1.00  0.00           C  
ATOM   2305  CD  GLU P 137      -9.554 -16.367  12.618  1.00  0.00           C  
ATOM   2306  OE1 GLU P 137     -10.240 -15.893  13.554  1.00  0.00           O  
ATOM   2307  OE2 GLU P 137      -8.983 -15.650  11.762  1.00  0.00           O1-
ATOM   2308  H   GLU P 137      -5.461 -18.231  11.825  1.00  0.00           H  
ATOM   2309  HA  GLU P 137      -7.269 -17.243  13.888  1.00  0.00           H  
ATOM   2310 1HB  GLU P 137      -8.035 -19.427  11.971  1.00  0.00           H  
ATOM   2311 2HB  GLU P 137      -7.644 -17.805  11.321  1.00  0.00           H  
ATOM   2312 1HG  GLU P 137      -9.729 -18.332  13.475  1.00  0.00           H  
ATOM   2313 2HG  GLU P 137     -10.091 -18.240  11.721  1.00  0.00           H  
ATOM   2314  N   LEU P 138      -5.951 -20.138  14.363  1.00  0.00           N  
ATOM   2315  CA  LEU P 138      -5.910 -21.318  15.225  1.00  0.00           C  
ATOM   2316  C   LEU P 138      -5.791 -20.974  16.704  1.00  0.00           C  
ATOM   2317  O   LEU P 138      -6.028 -21.843  17.550  1.00  0.00           O  
ATOM   2318  CB  LEU P 138      -4.734 -22.211  14.835  1.00  0.00           C  
ATOM   2319  CG  LEU P 138      -4.607 -22.569  13.358  1.00  0.00           C  
ATOM   2320  CD1 LEU P 138      -3.277 -23.250  13.103  1.00  0.00           C  
ATOM   2321  CD2 LEU P 138      -5.769 -23.437  12.897  1.00  0.00           C  
ATOM   2322  H   LEU P 138      -5.157 -19.931  13.792  1.00  0.00           H  
ATOM   2323  HA  LEU P 138      -6.836 -21.894  15.083  1.00  0.00           H  
ATOM   2324 1HB  LEU P 138      -4.825 -23.158  15.406  1.00  0.00           H  
ATOM   2325 2HB  LEU P 138      -3.801 -21.693  15.139  1.00  0.00           H  
ATOM   2326  HG  LEU P 138      -4.629 -21.634  12.779  1.00  0.00           H  
ATOM   2327 1HD1 LEU P 138      -3.144 -24.080  13.813  1.00  0.00           H  
ATOM   2328 2HD1 LEU P 138      -2.484 -22.502  13.248  1.00  0.00           H  
ATOM   2329 3HD1 LEU P 138      -3.261 -23.672  12.087  1.00  0.00           H  
ATOM   2330 1HD2 LEU P 138      -6.687 -22.833  12.851  1.00  0.00           H  
ATOM   2331 2HD2 LEU P 138      -5.891 -24.249  13.628  1.00  0.00           H  
ATOM   2332 3HD2 LEU P 138      -5.571 -23.822  11.886  1.00  0.00           H  
ATOM   2333  N   LEU P 139      -5.420 -19.741  17.040  1.00  0.00           N  
ATOM   2334  CA  LEU P 139      -5.158 -19.365  18.422  1.00  0.00           C  
ATOM   2335  C   LEU P 139      -6.295 -18.576  19.060  1.00  0.00           C  
ATOM   2336  O   LEU P 139      -6.253 -18.330  20.270  1.00  0.00           O  
ATOM   2337  CB  LEU P 139      -3.861 -18.545  18.501  1.00  0.00           C  
ATOM   2338  CG  LEU P 139      -2.719 -18.948  17.555  1.00  0.00           C  
ATOM   2339  CD1 LEU P 139      -1.678 -17.834  17.465  1.00  0.00           C  
ATOM   2340  CD2 LEU P 139      -2.073 -20.275  17.971  1.00  0.00           C  
ATOM   2341  H   LEU P 139      -5.318 -19.052  16.322  1.00  0.00           H  
ATOM   2342  HA  LEU P 139      -5.010 -20.280  19.014  1.00  0.00           H  
ATOM   2343 1HB  LEU P 139      -3.479 -18.619  19.540  1.00  0.00           H  
ATOM   2344 2HB  LEU P 139      -4.118 -17.487  18.286  1.00  0.00           H  
ATOM   2345  HG  LEU P 139      -3.150 -19.086  16.552  1.00  0.00           H  
ATOM   2346 1HD1 LEU P 139      -1.242 -17.653  18.459  1.00  0.00           H  
ATOM   2347 2HD1 LEU P 139      -2.187 -16.926  17.108  1.00  0.00           H  
ATOM   2348 3HD1 LEU P 139      -0.863 -18.137  16.791  1.00  0.00           H  
ATOM   2349 1HD2 LEU P 139      -2.822 -21.080  17.934  1.00  0.00           H  
ATOM   2350 2HD2 LEU P 139      -1.700 -20.158  18.999  1.00  0.00           H  
ATOM   2351 3HD2 LEU P 139      -1.267 -20.535  17.269  1.00  0.00           H  
ATOM   2352  N   TYR P 140      -7.306 -18.178  18.289  1.00  0.00           N  
ATOM   2353  CA  TYR P 140      -8.392 -17.379  18.842  1.00  0.00           C  
ATOM   2354  C   TYR P 140      -9.720 -18.109  18.717  1.00  0.00           C  
ATOM   2355  O   TYR P 140     -10.727 -17.536  18.288  1.00  0.00           O  
ATOM   2356  CB  TYR P 140      -8.427 -16.012  18.164  1.00  0.00           C  
ATOM   2357  CG  TYR P 140      -7.281 -15.147  18.633  1.00  0.00           C  
ATOM   2358  CD1 TYR P 140      -6.883 -15.167  19.966  1.00  0.00           C  
ATOM   2359  CD2 TYR P 140      -6.573 -14.342  17.752  1.00  0.00           C  
ATOM   2360  CE1 TYR P 140      -5.836 -14.396  20.420  1.00  0.00           C  
ATOM   2361  CE2 TYR P 140      -5.510 -13.570  18.197  1.00  0.00           C  
ATOM   2362  CZ  TYR P 140      -5.153 -13.598  19.535  1.00  0.00           C  
ATOM   2363  OH  TYR P 140      -4.107 -12.834  19.992  1.00  0.00           O  
ATOM   2364  H   TYR P 140      -7.320 -18.430  17.321  1.00  0.00           H  
ATOM   2365  HA  TYR P 140      -8.198 -17.217  19.912  1.00  0.00           H  
ATOM   2366 1HB  TYR P 140      -9.385 -15.533  18.415  1.00  0.00           H  
ATOM   2367 2HB  TYR P 140      -8.338 -16.132  17.074  1.00  0.00           H  
ATOM   2368  HD1 TYR P 140      -7.409 -15.803  20.663  1.00  0.00           H  
ATOM   2369  HD2 TYR P 140      -6.852 -14.316  16.709  1.00  0.00           H  
ATOM   2370  HE1 TYR P 140      -5.555 -14.419  21.462  1.00  0.00           H  
ATOM   2371  HE2 TYR P 140      -4.963 -12.949  17.503  1.00  0.00           H  
ATOM   2372  HH  TYR P 140      -4.311 -12.503  20.859  1.00  0.00           H  
ATOM   2373  N   SER P 141      -9.718 -19.374  19.126  1.00  0.00           N  
ATOM   2374  CA  SER P 141     -10.874 -20.247  19.017  1.00  0.00           C  
ATOM   2375  C   SER P 141     -10.557 -21.562  19.712  1.00  0.00           C  
ATOM   2376  O   SER P 141      -9.522 -22.172  19.426  1.00  0.00           O  
ATOM   2377  CB  SER P 141     -11.229 -20.483  17.549  1.00  0.00           C  
ATOM   2378  OG  SER P 141     -12.326 -21.365  17.432  1.00  0.00           O  
ATOM   2379  H   SER P 141      -8.880 -19.743  19.528  1.00  0.00           H  
ATOM   2380  HA  SER P 141     -11.737 -19.782  19.517  1.00  0.00           H  
ATOM   2381 1HB  SER P 141     -10.354 -20.913  17.040  1.00  0.00           H  
ATOM   2382 2HB  SER P 141     -11.494 -19.526  17.076  1.00  0.00           H  
ATOM   2383  HG  SER P 141     -12.065 -22.235  17.711  1.00  0.00           H  
ATOM   2384  N   ASP P 142     -11.418 -21.999  20.628  1.00  0.00           N  
ATOM   2385  CA  ASP P 142     -11.246 -23.274  21.328  1.00  0.00           C  
ATOM   2386  C   ASP P 142     -12.537 -23.589  22.081  1.00  0.00           C  
ATOM   2387  O   ASP P 142     -13.536 -22.870  21.961  1.00  0.00           O  
ATOM   2388  CB  ASP P 142     -10.041 -23.235  22.267  1.00  0.00           C  
ATOM   2389  CG  ASP P 142     -10.079 -22.046  23.188  1.00  0.00           C  
ATOM   2390  OD1 ASP P 142     -10.793 -22.108  24.213  1.00  0.00           O  
ATOM   2391  OD2 ASP P 142      -9.413 -21.040  22.870  1.00  0.00           O1-
ATOM   2392  H   ASP P 142     -12.214 -21.434  20.847  1.00  0.00           H  
ATOM   2393  HA  ASP P 142     -11.078 -24.069  20.587  1.00  0.00           H  
ATOM   2394 1HB  ASP P 142      -9.124 -23.192  21.661  1.00  0.00           H  
ATOM   2395 2HB  ASP P 142     -10.029 -24.151  22.876  1.00  0.00           H  
ATOM   2396  N   LEU P 143     -12.509 -24.666  22.866  1.00  0.00           N  
ATOM   2397  CA  LEU P 143     -13.703 -25.184  23.523  1.00  0.00           C  
ATOM   2398  C   LEU P 143     -13.980 -24.450  24.827  1.00  0.00           C  
ATOM   2399  O   LEU P 143     -13.063 -24.027  25.536  1.00  0.00           O  
ATOM   2400  CB  LEU P 143     -13.555 -26.682  23.784  1.00  0.00           C  
ATOM   2401  CG  LEU P 143     -13.461 -27.460  22.479  1.00  0.00           C  
ATOM   2402  CD1 LEU P 143     -13.373 -28.954  22.725  1.00  0.00           C  
ATOM   2403  CD2 LEU P 143     -14.661 -27.123  21.618  1.00  0.00           C  
ATOM   2404  H   LEU P 143     -11.638 -25.135  23.009  1.00  0.00           H  
ATOM   2405  HA  LEU P 143     -14.567 -25.038  22.859  1.00  0.00           H  
ATOM   2406 1HB  LEU P 143     -14.425 -27.037  24.355  1.00  0.00           H  
ATOM   2407 2HB  LEU P 143     -12.645 -26.858  24.376  1.00  0.00           H  
ATOM   2408  HG  LEU P 143     -12.551 -27.140  21.949  1.00  0.00           H  
ATOM   2409 1HD1 LEU P 143     -14.279 -29.298  23.245  1.00  0.00           H  
ATOM   2410 2HD1 LEU P 143     -12.489 -29.139  23.352  1.00  0.00           H  
ATOM   2411 3HD1 LEU P 143     -13.314 -29.489  21.766  1.00  0.00           H  
ATOM   2412 1HD2 LEU P 143     -14.567 -26.095  21.238  1.00  0.00           H  
ATOM   2413 2HD2 LEU P 143     -15.560 -27.209  22.246  1.00  0.00           H  
ATOM   2414 3HD2 LEU P 143     -14.702 -27.799  20.751  1.00  0.00           H  
ATOM   2415  N   GLN P 144     -15.265 -24.319  25.149  1.00  0.00           N  
ATOM   2416  CA  GLN P 144     -15.718 -23.431  26.210  1.00  0.00           C  
ATOM   2417  C   GLN P 144     -16.596 -24.183  27.195  1.00  0.00           C  
ATOM   2418  O   GLN P 144     -17.542 -24.868  26.794  1.00  0.00           O  
ATOM   2419  CB  GLN P 144     -16.494 -22.237  25.633  1.00  0.00           C  
ATOM   2420  CG  GLN P 144     -15.657 -21.281  24.786  1.00  0.00           C  
ATOM   2421  CD  GLN P 144     -14.868 -20.287  25.620  1.00  0.00           C  
ATOM   2422  OE1 GLN P 144     -15.437 -19.379  26.230  1.00  0.00           O  
ATOM   2423  NE2 GLN P 144     -13.548 -20.458  25.655  1.00  0.00           N  
ATOM   2424  H   GLN P 144     -15.945 -24.850  24.643  1.00  0.00           H  
ATOM   2425  HA  GLN P 144     -14.844 -23.041  26.753  1.00  0.00           H  
ATOM   2426 1HB  GLN P 144     -16.925 -21.669  26.470  1.00  0.00           H  
ATOM   2427 2HB  GLN P 144     -17.311 -22.626  25.008  1.00  0.00           H  
ATOM   2428 1HG  GLN P 144     -16.332 -20.728  24.117  1.00  0.00           H  
ATOM   2429 2HG  GLN P 144     -14.949 -21.867  24.182  1.00  0.00           H  
ATOM   2430 1HE2 GLN P 144     -12.977 -19.834  26.187  1.00  0.00           H  
ATOM   2431 2HE2 GLN P 144     -13.129 -21.212  25.148  1.00  0.00           H  
ATOM   2432  N   ARG P 145     -16.268 -24.058  28.482  1.00  0.00           N  
ATOM   2433  CA  ARG P 145     -17.199 -24.408  29.550  1.00  0.00           C  
ATOM   2434  C   ARG P 145     -18.554 -23.741  29.319  1.00  0.00           C  
ATOM   2435  O   ARG P 145     -19.577 -24.416  29.138  1.00  0.00           O  
ATOM   2436  CB  ARG P 145     -16.583 -23.989  30.894  1.00  0.00           C  
ATOM   2437  CG  ARG P 145     -17.539 -23.858  32.070  1.00  0.00           C  
ATOM   2438  CD  ARG P 145     -17.592 -25.128  32.905  1.00  0.00           C  
ATOM   2439  NE  ARG P 145     -18.934 -25.696  32.894  1.00  0.00           N  
ATOM   2440  CZ  ARG P 145     -19.309 -26.753  33.604  1.00  0.00           C  
ATOM   2441  NH1 ARG P 145     -18.436 -27.360  34.392  1.00  0.00           N  
ATOM   2442  NH2 ARG P 145     -20.558 -27.199  33.530  1.00  0.00           N1+
ATOM   2443  H   ARG P 145     -15.360 -23.715  28.721  1.00  0.00           H  
ATOM   2444  HA  ARG P 145     -17.346 -25.498  29.562  1.00  0.00           H  
ATOM   2445 1HB  ARG P 145     -16.089 -23.006  30.749  1.00  0.00           H  
ATOM   2446 2HB  ARG P 145     -15.815 -24.743  31.164  1.00  0.00           H  
ATOM   2447 1HG  ARG P 145     -18.547 -23.638  31.689  1.00  0.00           H  
ATOM   2448 2HG  ARG P 145     -17.210 -23.024  32.708  1.00  0.00           H  
ATOM   2449 1HD  ARG P 145     -17.301 -24.871  33.934  1.00  0.00           H  
ATOM   2450 2HD  ARG P 145     -16.902 -25.879  32.492  1.00  0.00           H  
ATOM   2451  HE  ARG P 145     -19.620 -25.259  32.311  1.00  0.00           H  
ATOM   2452 1HH1 ARG P 145     -17.497 -27.022  34.452  1.00  0.00           H  
ATOM   2453 2HH1 ARG P 145     -18.716 -28.157  34.928  1.00  0.00           H  
ATOM   2454 1HH2 ARG P 145     -21.219 -26.738  32.938  1.00  0.00           H  
ATOM   2455 2HH2 ARG P 145     -20.837 -27.996  34.066  1.00  0.00           H  
ATOM   2456  N   SER P 146     -18.561 -22.400  29.310  1.00  0.00           N  
ATOM   2457  CA  SER P 146     -19.703 -21.527  29.038  1.00  0.00           C  
ATOM   2458  C   SER P 146     -20.624 -21.372  30.247  1.00  0.00           C  
ATOM   2459  O   SER P 146     -21.387 -20.402  30.321  1.00  0.00           O  
ATOM   2460  CB  SER P 146     -20.418 -22.115  27.808  1.00  0.00           C  
ATOM   2461  OG  SER P 146     -21.253 -21.162  27.186  1.00  0.00           O  
ATOM   2462  H   SER P 146     -17.692 -21.948  29.511  1.00  0.00           H  
ATOM   2463  HA  SER P 146     -19.329 -20.529  28.766  1.00  0.00           H  
ATOM   2464 1HB  SER P 146     -21.024 -22.973  28.135  1.00  0.00           H  
ATOM   2465 2HB  SER P 146     -19.669 -22.452  27.076  1.00  0.00           H  
ATOM   2466  HG  SER P 146     -21.818 -20.762  27.837  1.00  0.00           H  
ATOM   2467  N   SER P 147     -20.547 -22.302  31.204  1.00  0.00           N  
ATOM   2468  CA  SER P 147     -21.466 -22.350  32.344  1.00  0.00           C  
ATOM   2469  C   SER P 147     -22.925 -22.395  31.885  1.00  0.00           C  
ATOM   2470  O   SER P 147     -23.806 -21.822  32.530  1.00  0.00           O  
ATOM   2471  CB  SER P 147     -21.242 -21.173  33.304  1.00  0.00           C  
ATOM   2472  OG  SER P 147     -19.943 -21.202  33.874  1.00  0.00           O  
ATOM   2473  H   SER P 147     -19.830 -22.996  31.139  1.00  0.00           H  
ATOM   2474  HA  SER P 147     -21.269 -23.275  32.906  1.00  0.00           H  
ATOM   2475 1HB  SER P 147     -21.994 -21.229  34.105  1.00  0.00           H  
ATOM   2476 2HB  SER P 147     -21.361 -20.227  32.756  1.00  0.00           H  
ATOM   2477  HG  SER P 147     -19.340 -21.618  33.269  1.00  0.00           H  
ATOM   2478  N   SER P 148     -23.184 -23.074  30.767  1.00  0.00           N  
ATOM   2479  CA  SER P 148     -24.513 -23.156  30.154  1.00  0.00           C  
ATOM   2480  C   SER P 148     -24.979 -24.611  30.208  1.00  0.00           C  
ATOM   2481  O   SER P 148     -24.977 -25.327  29.203  1.00  0.00           O  
ATOM   2482  CB  SER P 148     -24.469 -22.662  28.700  1.00  0.00           C  
ATOM   2483  OG  SER P 148     -24.161 -21.286  28.631  1.00  0.00           O  
ATOM   2484  H   SER P 148     -22.429 -23.555  30.321  1.00  0.00           H  
ATOM   2485  HA  SER P 148     -25.222 -22.533  30.719  1.00  0.00           H  
ATOM   2486 1HB  SER P 148     -25.452 -22.841  28.240  1.00  0.00           H  
ATOM   2487 2HB  SER P 148     -23.700 -23.220  28.147  1.00  0.00           H  
ATOM   2488  HG  SER P 148     -23.911 -20.973  29.493  1.00  0.00           H  
ATOM   2489  N   GLU P 149     -25.391 -25.040  31.396  1.00  0.00           N  
ATOM   2490  CA  GLU P 149     -25.811 -26.426  31.654  1.00  0.00           C  
ATOM   2491  C   GLU P 149     -24.611 -27.332  31.353  1.00  0.00           C  
ATOM   2492  O   GLU P 149     -23.461 -26.939  31.606  1.00  0.00           O  
ATOM   2493  CB  GLU P 149     -27.042 -26.831  30.750  1.00  0.00           C  
ATOM   2494  CG  GLU P 149     -28.281 -26.000  31.127  1.00  0.00           C  
ATOM   2495  CD  GLU P 149     -29.510 -26.376  30.299  1.00  0.00           C  
ATOM   2496  OE1 GLU P 149     -30.457 -27.025  30.742  1.00  0.00           O  
ATOM   2497  OE2 GLU P 149     -29.467 -25.916  29.014  1.00  0.00           O1-
ATOM   2498  H   GLU P 149     -25.417 -24.388  32.153  1.00  0.00           H  
ATOM   2499  HA  GLU P 149     -26.097 -26.543  32.710  1.00  0.00           H  
ATOM   2500 1HB  GLU P 149     -27.262 -27.900  30.890  1.00  0.00           H  
ATOM   2501 2HB  GLU P 149     -26.792 -26.656  29.693  1.00  0.00           H  
ATOM   2502 1HG  GLU P 149     -28.052 -24.936  30.966  1.00  0.00           H  
ATOM   2503 2HG  GLU P 149     -28.512 -26.162  32.190  1.00  0.00           H  
ATOM   2504  N   GLN P 150     -24.833 -28.538  30.820  1.00  0.00           N  
ATOM   2505  CA  GLN P 150     -23.767 -29.504  30.572  1.00  0.00           C  
ATOM   2506  C   GLN P 150     -23.181 -29.390  29.168  1.00  0.00           C  
ATOM   2507  O   GLN P 150     -22.696 -30.394  28.623  1.00  0.00           O  
ATOM   2508  CB  GLN P 150     -24.293 -30.930  30.815  1.00  0.00           C  
ATOM   2509  CG  GLN P 150     -24.831 -31.170  32.236  1.00  0.00           C  
ATOM   2510  CD  GLN P 150     -23.777 -30.926  33.316  1.00  0.00           C  
ATOM   2511  OE1 GLN P 150     -23.793 -29.888  33.977  1.00  0.00           O  
ATOM   2512  NE2 GLN P 150     -22.853 -31.874  33.490  1.00  0.00           N  
ATOM   2513  H   GLN P 150     -25.771 -28.789  30.581  1.00  0.00           H  
ATOM   2514  HA  GLN P 150     -22.954 -29.322  31.291  1.00  0.00           H  
ATOM   2515 1HB  GLN P 150     -23.472 -31.639  30.630  1.00  0.00           H  
ATOM   2516 2HB  GLN P 150     -25.104 -31.128  30.099  1.00  0.00           H  
ATOM   2517 1HG  GLN P 150     -25.180 -32.211  32.306  1.00  0.00           H  
ATOM   2518 2HG  GLN P 150     -25.679 -30.493  32.416  1.00  0.00           H  
ATOM   2519 1HE2 GLN P 150     -22.143 -31.759  34.185  1.00  0.00           H  
ATOM   2520 2HE2 GLN P 150     -22.871 -32.699  32.926  1.00  0.00           H  
ATOM   2521  N   ALA P 151     -23.185 -28.188  28.583  1.00  0.00           N  
ATOM   2522  CA  ALA P 151     -22.959 -27.997  27.154  1.00  0.00           C  
ATOM   2523  C   ALA P 151     -21.526 -27.565  26.858  1.00  0.00           C  
ATOM   2524  O   ALA P 151     -21.050 -26.555  27.391  1.00  0.00           O  
ATOM   2525  CB  ALA P 151     -23.935 -26.961  26.592  1.00  0.00           C  
ATOM   2526  H   ALA P 151     -23.351 -27.382  29.151  1.00  0.00           H  
ATOM   2527  HA  ALA P 151     -23.141 -28.950  26.635  1.00  0.00           H  
ATOM   2528 1HB  ALA P 151     -23.661 -25.959  26.954  1.00  0.00           H  
ATOM   2529 2HB  ALA P 151     -24.943 -27.224  26.945  1.00  0.00           H  
ATOM   2530 3HB  ALA P 151     -23.876 -26.948  25.494  1.00  0.00           H  
ATOM   2531  N   MET P 152     -20.858 -28.326  25.986  1.00  0.00           N  
ATOM   2532  CA  MET P 152     -19.545 -27.985  25.445  1.00  0.00           C  
ATOM   2533  C   MET P 152     -19.726 -27.369  24.059  1.00  0.00           C  
ATOM   2534  O   MET P 152     -20.196 -28.043  23.134  1.00  0.00           O  
ATOM   2535  CB  MET P 152     -18.652 -29.225  25.371  1.00  0.00           C  
ATOM   2536  CG  MET P 152     -17.776 -29.438  26.585  1.00  0.00           C  
ATOM   2537  SD  MET P 152     -16.169 -28.643  26.404  1.00  0.00           S  
ATOM   2538  CE  MET P 152     -16.006 -27.778  27.972  1.00  0.00           C  
ATOM   2539  H   MET P 152     -21.283 -29.180  25.686  1.00  0.00           H  
ATOM   2540  HA  MET P 152     -19.061 -27.244  26.098  1.00  0.00           H  
ATOM   2541 1HB  MET P 152     -18.003 -29.132  24.488  1.00  0.00           H  
ATOM   2542 2HB  MET P 152     -19.296 -30.109  25.249  1.00  0.00           H  
ATOM   2543 1HG  MET P 152     -17.620 -30.515  26.743  1.00  0.00           H  
ATOM   2544 2HG  MET P 152     -18.292 -29.031  27.467  1.00  0.00           H  
ATOM   2545 1HE  MET P 152     -15.259 -26.977  27.866  1.00  0.00           H  
ATOM   2546 2HE  MET P 152     -15.678 -28.505  28.730  1.00  0.00           H  
ATOM   2547 3HE  MET P 152     -16.964 -27.315  28.252  1.00  0.00           H  
ATOM   2548  N   ARG P 153     -19.352 -26.099  23.913  1.00  0.00           N  
ATOM   2549  CA  ARG P 153     -19.500 -25.386  22.652  1.00  0.00           C  
ATOM   2550  C   ARG P 153     -18.150 -24.841  22.197  1.00  0.00           C  
ATOM   2551  O   ARG P 153     -17.302 -24.473  23.017  1.00  0.00           O  
ATOM   2552  CB  ARG P 153     -20.529 -24.237  22.765  1.00  0.00           C  
ATOM   2553  CG  ARG P 153     -21.972 -24.689  23.046  1.00  0.00           C  
ATOM   2554  CD  ARG P 153     -22.445 -25.784  22.069  1.00  0.00           C  
ATOM   2555  NE  ARG P 153     -22.993 -25.260  20.813  1.00  0.00           N  
ATOM   2556  CZ  ARG P 153     -22.307 -25.111  19.677  1.00  0.00           C  
ATOM   2557  NH1 ARG P 153     -21.020 -25.446  19.610  1.00  0.00           N  
ATOM   2558  NH2 ARG P 153     -22.917 -24.628  18.596  1.00  0.00           N1+
ATOM   2559  H   ARG P 153     -18.956 -25.619  24.696  1.00  0.00           H  
ATOM   2560  HA  ARG P 153     -19.861 -26.087  21.885  1.00  0.00           H  
ATOM   2561 1HB  ARG P 153     -20.523 -23.675  21.820  1.00  0.00           H  
ATOM   2562 2HB  ARG P 153     -20.212 -23.570  23.580  1.00  0.00           H  
ATOM   2563 1HG  ARG P 153     -22.641 -23.820  22.958  1.00  0.00           H  
ATOM   2564 2HG  ARG P 153     -22.029 -25.079  24.073  1.00  0.00           H  
ATOM   2565 1HD  ARG P 153     -23.220 -26.369  22.586  1.00  0.00           H  
ATOM   2566 2HD  ARG P 153     -21.593 -26.430  21.809  1.00  0.00           H  
ATOM   2567  HE  ARG P 153     -23.957 -24.993  20.807  1.00  0.00           H  
ATOM   2568 1HH1 ARG P 153     -20.595 -25.950  20.362  1.00  0.00           H  
ATOM   2569 2HH1 ARG P 153     -20.479 -25.194  18.808  1.00  0.00           H  
ATOM   2570 1HH2 ARG P 153     -23.884 -24.378  18.637  1.00  0.00           H  
ATOM   2571 2HH2 ARG P 153     -22.407 -24.515  17.743  1.00  0.00           H  
ATOM   2572  N   CYS P 154     -17.954 -24.816  20.878  1.00  0.00           N  
ATOM   2573  CA  CYS P 154     -16.758 -24.262  20.252  1.00  0.00           C  
ATOM   2574  C   CYS P 154     -17.064 -22.855  19.756  1.00  0.00           C  
ATOM   2575  O   CYS P 154     -18.115 -22.621  19.149  1.00  0.00           O  
ATOM   2576  CB  CYS P 154     -16.284 -25.155  19.097  1.00  0.00           C  
ATOM   2577  SG  CYS P 154     -15.202 -24.387  17.839  1.00  0.00           S  
ATOM   2578  H   CYS P 154     -18.665 -25.197  20.287  1.00  0.00           H  
ATOM   2579  HA  CYS P 154     -15.951 -24.202  20.997  1.00  0.00           H  
ATOM   2580 1HB  CYS P 154     -17.180 -25.542  18.571  1.00  0.00           H  
ATOM   2581 2HB  CYS P 154     -15.739 -26.012  19.543  1.00  0.00           H  
ATOM   2582  N   SER P 155     -16.156 -21.921  20.031  1.00  0.00           N  
ATOM   2583  CA  SER P 155     -16.377 -20.522  19.683  1.00  0.00           C  
ATOM   2584  C   SER P 155     -15.058 -19.770  19.764  1.00  0.00           C  
ATOM   2585  O   SER P 155     -14.077 -20.254  20.335  1.00  0.00           O  
ATOM   2586  CB  SER P 155     -17.411 -19.870  20.606  1.00  0.00           C  
ATOM   2587  OG  SER P 155     -16.902 -19.746  21.918  1.00  0.00           O  
ATOM   2588  H   SER P 155     -15.305 -22.184  20.485  1.00  0.00           H  
ATOM   2589  HA  SER P 155     -16.749 -20.460  18.650  1.00  0.00           H  
ATOM   2590 1HB  SER P 155     -18.316 -20.495  20.619  1.00  0.00           H  
ATOM   2591 2HB  SER P 155     -17.663 -18.868  20.229  1.00  0.00           H  
ATOM   2592  HG  SER P 155     -16.349 -18.976  21.972  1.00  0.00           H  
ATOM   2593  N   LEU P 156     -15.051 -18.578  19.169  1.00  0.00           N  
ATOM   2594  CA  LEU P 156     -13.936 -17.657  19.328  1.00  0.00           C  
ATOM   2595  C   LEU P 156     -13.810 -17.252  20.793  1.00  0.00           C  
ATOM   2596  O   LEU P 156     -14.767 -17.326  21.571  1.00  0.00           O  
ATOM   2597  CB  LEU P 156     -14.140 -16.414  18.460  1.00  0.00           C  
ATOM   2598  CG  LEU P 156     -14.542 -16.625  17.001  1.00  0.00           C  
ATOM   2599  CD1 LEU P 156     -15.257 -15.398  16.486  1.00  0.00           C  
ATOM   2600  CD2 LEU P 156     -13.316 -16.921  16.160  1.00  0.00           C  
ATOM   2601  H   LEU P 156     -15.829 -18.310  18.601  1.00  0.00           H  
ATOM   2602  HA  LEU P 156     -13.003 -18.151  19.019  1.00  0.00           H  
ATOM   2603 1HB  LEU P 156     -13.188 -15.845  18.464  1.00  0.00           H  
ATOM   2604 2HB  LEU P 156     -14.931 -15.800  18.938  1.00  0.00           H  
ATOM   2605  HG  LEU P 156     -15.226 -17.485  16.945  1.00  0.00           H  
ATOM   2606 1HD1 LEU P 156     -14.584 -14.529  16.534  1.00  0.00           H  
ATOM   2607 2HD1 LEU P 156     -16.134 -15.227  17.127  1.00  0.00           H  
ATOM   2608 3HD1 LEU P 156     -15.541 -15.545  15.433  1.00  0.00           H  
ATOM   2609 1HD2 LEU P 156     -12.836 -17.845  16.516  1.00  0.00           H  
ATOM   2610 2HD2 LEU P 156     -12.623 -16.073  16.268  1.00  0.00           H  
ATOM   2611 3HD2 LEU P 156     -13.610 -17.079  15.112  1.00  0.00           H  
ATOM   2612  N   ILE P 157     -12.621 -16.820  21.173  1.00  0.00           N  
ATOM   2613  CA  ILE P 157     -12.395 -16.470  22.569  1.00  0.00           C  
ATOM   2614  C   ILE P 157     -12.811 -15.021  22.791  1.00  0.00           C  
ATOM   2615  O   ILE P 157     -12.782 -14.189  21.878  1.00  0.00           O  
ATOM   2616  CB  ILE P 157     -10.935 -16.743  22.989  1.00  0.00           C  
ATOM   2617  CG1 ILE P 157      -9.971 -15.729  22.392  1.00  0.00           C  
ATOM   2618  CG2 ILE P 157     -10.518 -18.133  22.548  1.00  0.00           C  
ATOM   2619  CD1 ILE P 157      -8.535 -16.078  22.698  1.00  0.00           C  
ATOM   2620  H   ILE P 157     -11.880 -16.734  20.507  1.00  0.00           H  
ATOM   2621  HA  ILE P 157     -13.041 -17.102  23.196  1.00  0.00           H  
ATOM   2622  HB  ILE P 157     -10.872 -16.686  24.086  1.00  0.00           H  
ATOM   2623 1HG1 ILE P 157     -10.194 -14.734  22.805  1.00  0.00           H  
ATOM   2624 2HG1 ILE P 157     -10.110 -15.701  21.301  1.00  0.00           H  
ATOM   2625 1HG2 ILE P 157     -10.231 -18.114  21.486  1.00  0.00           H  
ATOM   2626 2HG2 ILE P 157     -11.378 -18.803  22.691  1.00  0.00           H  
ATOM   2627 3HG2 ILE P 157      -9.643 -18.463  23.127  1.00  0.00           H  
ATOM   2628 1HD1 ILE P 157      -8.236 -16.962  22.115  1.00  0.00           H  
ATOM   2629 2HD1 ILE P 157      -8.466 -16.298  23.774  1.00  0.00           H  
ATOM   2630 3HD1 ILE P 157      -7.877 -15.246  22.406  1.00  0.00           H  
ATOM   2631  N   THR P 158     -13.210 -14.726  24.029  1.00  0.00           N  
ATOM   2632  CA  THR P 158     -13.987 -13.536  24.361  1.00  0.00           C  
ATOM   2633  C   THR P 158     -13.188 -12.235  24.344  1.00  0.00           C  
ATOM   2634  O   THR P 158     -12.290 -12.055  23.515  1.00  0.00           O  
ATOM   2635  CB  THR P 158     -14.631 -13.718  25.736  1.00  0.00           C  
ATOM   2636  OG1 THR P 158     -13.603 -13.766  26.731  1.00  0.00           O  
ATOM   2637  CG2 THR P 158     -15.433 -15.014  25.780  1.00  0.00           C  
ATOM   2638  H   THR P 158     -12.964 -15.353  24.768  1.00  0.00           H  
ATOM   2639  HA  THR P 158     -14.799 -13.436  23.626  1.00  0.00           H  
ATOM   2640  HB  THR P 158     -15.308 -12.872  25.928  1.00  0.00           H  
ATOM   2641 1HG2 THR P 158     -14.747 -15.874  25.785  1.00  0.00           H  
ATOM   2642 2HG2 THR P 158     -16.068 -15.047  24.882  1.00  0.00           H  
ATOM   2643 3HG2 THR P 158     -16.029 -15.055  26.704  1.00  0.00           H  
ATOM   2644  HG1 THR P 158     -12.755 -13.666  26.315  1.00  0.00           H  
ATOM   2645  N   GLU P 159     -13.520 -11.318  25.263  1.00  0.00           N  
ATOM   2646  CA  GLU P 159     -13.047  -9.938  25.165  1.00  0.00           C  
ATOM   2647  C   GLU P 159     -11.595  -9.788  25.602  1.00  0.00           C  
ATOM   2648  O   GLU P 159     -10.823  -9.075  24.949  1.00  0.00           O  
ATOM   2649  CB  GLU P 159     -13.932  -9.004  26.001  1.00  0.00           C  
ATOM   2650  CG  GLU P 159     -13.562  -7.517  25.881  1.00  0.00           C  
ATOM   2651  CD  GLU P 159     -13.934  -6.693  27.110  1.00  0.00           C  
ATOM   2652  OE1 GLU P 159     -13.470  -7.028  28.222  1.00  0.00           O  
ATOM   2653  OE2 GLU P 159     -14.689  -5.705  26.964  1.00  0.00           O1-
ATOM   2654  H   GLU P 159     -14.103 -11.583  26.031  1.00  0.00           H  
ATOM   2655  HA  GLU P 159     -13.118  -9.616  24.116  1.00  0.00           H  
ATOM   2656 1HB  GLU P 159     -13.848  -9.299  27.057  1.00  0.00           H  
ATOM   2657 2HB  GLU P 159     -14.975  -9.130  25.676  1.00  0.00           H  
ATOM   2658 1HG  GLU P 159     -14.084  -7.101  25.006  1.00  0.00           H  
ATOM   2659 2HG  GLU P 159     -12.476  -7.435  25.727  1.00  0.00           H  
ATOM   2660  C   HSD P 160      -8.688 -10.258  26.566  1.00  0.00           C  
ATOM   2661  N   HSD P 160     -11.203 -10.458  26.690  1.00  0.00           N  
ATOM   2662  O   HSD P 160      -7.595 -10.022  27.088  1.00  0.00           O  
ATOM   2663  CA  HSD P 160      -9.962 -10.168  27.409  1.00  0.00           C  
ATOM   2664  CB  HSD P 160      -9.833 -11.104  28.620  1.00  0.00           C  
ATOM   2665  CG  HSD P 160     -10.314 -10.512  29.913  1.00  0.00           C  
ATOM   2666  ND1 HSD P 160     -10.330  -9.155  30.157  1.00  0.00           N  
ATOM   2667  CD2 HSD P 160     -10.787 -11.100  31.039  1.00  0.00           C  
ATOM   2668  CE1 HSD P 160     -10.795  -8.933  31.374  1.00  0.00           C  
ATOM   2669  NE2 HSD P 160     -11.081 -10.097  31.930  1.00  0.00           N  
ATOM   2670  H   HSD P 160     -11.787 -11.195  27.030  1.00  0.00           H  
ATOM   2671  HA  HSD P 160     -10.025  -9.141  27.797  1.00  0.00           H  
ATOM   2672 1HB  HSD P 160      -8.772 -11.373  28.731  1.00  0.00           H  
ATOM   2673 2HB  HSD P 160     -10.418 -12.014  28.423  1.00  0.00           H  
ATOM   2674  HD1 HSD P 160     -10.036  -8.449  29.513  1.00  0.00           H  
ATOM   2675  HD2 HSD P 160     -10.910 -12.160  31.205  1.00  0.00           H  
ATOM   2676  HE1 HSD P 160     -10.920  -7.965  31.836  1.00  0.00           H  
ATOM   2677  N   VAL P 161      -8.796 -10.580  25.277  1.00  0.00           N  
ATOM   2678  CA  VAL P 161      -7.633 -10.697  24.402  1.00  0.00           C  
ATOM   2679  C   VAL P 161      -7.512  -9.431  23.561  1.00  0.00           C  
ATOM   2680  O   VAL P 161      -8.449  -9.054  22.845  1.00  0.00           O  
ATOM   2681  CB  VAL P 161      -7.713 -11.951  23.516  1.00  0.00           C  
ATOM   2682  CG1 VAL P 161      -7.494 -13.189  24.363  1.00  0.00           C  
ATOM   2683  CG2 VAL P 161      -9.051 -12.029  22.777  1.00  0.00           C  
ATOM   2684  H   VAL P 161      -9.705 -10.747  24.896  1.00  0.00           H  
ATOM   2685  HA  VAL P 161      -6.729 -10.780  25.023  1.00  0.00           H  
ATOM   2686  HB  VAL P 161      -6.909 -11.894  22.768  1.00  0.00           H  
ATOM   2687 1HG1 VAL P 161      -8.462 -13.566  24.726  1.00  0.00           H  
ATOM   2688 2HG1 VAL P 161      -6.860 -12.903  25.215  1.00  0.00           H  
ATOM   2689 3HG1 VAL P 161      -7.034 -13.982  23.755  1.00  0.00           H  
ATOM   2690 1HG2 VAL P 161      -9.162 -11.155  22.118  1.00  0.00           H  
ATOM   2691 2HG2 VAL P 161      -9.851 -12.033  23.532  1.00  0.00           H  
ATOM   2692 3HG2 VAL P 161      -9.079 -12.930  22.146  1.00  0.00           H  
ATOM   2693  N   GLU P 162      -6.354  -8.771  23.650  1.00  0.00           N  
ATOM   2694  CA  GLU P 162      -6.086  -7.570  22.869  1.00  0.00           C  
ATOM   2695  C   GLU P 162      -4.756  -7.605  22.126  1.00  0.00           C  
ATOM   2696  O   GLU P 162      -4.556  -6.777  21.231  1.00  0.00           O  
ATOM   2697  CB  GLU P 162      -6.132  -6.319  23.765  1.00  0.00           C  
ATOM   2698  CG  GLU P 162      -6.584  -5.036  23.053  1.00  0.00           C  
ATOM   2699  CD  GLU P 162      -5.424  -4.160  22.587  1.00  0.00           C  
ATOM   2700  OE1 GLU P 162      -4.292  -4.344  23.085  1.00  0.00           O  
ATOM   2701  OE2 GLU P 162      -5.647  -3.285  21.720  1.00  0.00           O1-
ATOM   2702  H   GLU P 162      -5.649  -9.112  24.272  1.00  0.00           H  
ATOM   2703  HA  GLU P 162      -6.882  -7.463  22.117  1.00  0.00           H  
ATOM   2704 1HB  GLU P 162      -5.116  -6.149  24.177  1.00  0.00           H  
ATOM   2705 2HB  GLU P 162      -6.832  -6.517  24.603  1.00  0.00           H  
ATOM   2706 1HG  GLU P 162      -7.208  -4.456  23.748  1.00  0.00           H  
ATOM   2707 2HG  GLU P 162      -7.184  -5.312  22.174  1.00  0.00           H  
ATOM   2708  N   ALA P 163      -3.853  -8.537  22.444  1.00  0.00           N  
ATOM   2709  CA  ALA P 163      -2.643  -8.717  21.644  1.00  0.00           C  
ATOM   2710  C   ALA P 163      -2.945  -9.204  20.233  1.00  0.00           C  
ATOM   2711  O   ALA P 163      -2.011  -9.437  19.454  1.00  0.00           O  
ATOM   2712  CB  ALA P 163      -1.692  -9.695  22.339  1.00  0.00           C  
ATOM   2713  H   ALA P 163      -4.007  -9.120  23.241  1.00  0.00           H  
ATOM   2714  HA  ALA P 163      -2.128  -7.748  21.563  1.00  0.00           H  
ATOM   2715 1HB  ALA P 163      -2.180 -10.675  22.443  1.00  0.00           H  
ATOM   2716 2HB  ALA P 163      -1.457  -9.287  23.333  1.00  0.00           H  
ATOM   2717 3HB  ALA P 163      -0.786  -9.833  21.730  1.00  0.00           H  
ATOM   2718  N   PHE P 164      -4.229  -9.362  19.902  1.00  0.00           N  
ATOM   2719  CA  PHE P 164      -4.667  -9.834  18.596  1.00  0.00           C  
ATOM   2720  C   PHE P 164      -4.648  -8.730  17.544  1.00  0.00           C  
ATOM   2721  O   PHE P 164      -4.478  -9.025  16.354  1.00  0.00           O  
ATOM   2722  CB  PHE P 164      -6.086 -10.396  18.707  1.00  0.00           C  
ATOM   2723  CG  PHE P 164      -7.151  -9.398  18.364  1.00  0.00           C  
ATOM   2724  CD1 PHE P 164      -7.547  -8.438  19.282  1.00  0.00           C  
ATOM   2725  CD2 PHE P 164      -7.737  -9.402  17.114  1.00  0.00           C  
ATOM   2726  CE1 PHE P 164      -8.517  -7.511  18.955  1.00  0.00           C  
ATOM   2727  CE2 PHE P 164      -8.699  -8.480  16.781  1.00  0.00           C  
ATOM   2728  CZ  PHE P 164      -9.081  -7.528  17.698  1.00  0.00           C  
ATOM   2729  H   PHE P 164      -4.925  -9.145  20.586  1.00  0.00           H  
ATOM   2730  HA  PHE P 164      -4.001 -10.643  18.261  1.00  0.00           H  
ATOM   2731 1HB  PHE P 164      -6.224 -10.733  19.745  1.00  0.00           H  
ATOM   2732 2HB  PHE P 164      -6.197 -11.244  18.015  1.00  0.00           H  
ATOM   2733  HD1 PHE P 164      -7.093  -8.415  20.262  1.00  0.00           H  
ATOM   2734  HD2 PHE P 164      -7.434 -10.141  16.387  1.00  0.00           H  
ATOM   2735  HE1 PHE P 164      -8.832  -6.776  19.681  1.00  0.00           H  
ATOM   2736  HE2 PHE P 164      -9.154  -8.502  15.802  1.00  0.00           H  
ATOM   2737  HZ  PHE P 164      -9.825  -6.792  17.432  1.00  0.00           H  
ATOM   2738  N   ILE P 165      -4.846  -7.470  17.959  1.00  0.00           N  
ATOM   2739  CA  ILE P 165      -5.032  -6.373  17.008  1.00  0.00           C  
ATOM   2740  C   ILE P 165      -3.817  -6.242  16.099  1.00  0.00           C  
ATOM   2741  O   ILE P 165      -3.948  -5.980  14.896  1.00  0.00           O  
ATOM   2742  CB  ILE P 165      -5.346  -5.059  17.757  1.00  0.00           C  
ATOM   2743  CG1 ILE P 165      -6.862  -4.838  17.832  1.00  0.00           C  
ATOM   2744  CG2 ILE P 165      -4.654  -3.859  17.103  1.00  0.00           C  
ATOM   2745  CD1 ILE P 165      -7.284  -3.669  18.691  1.00  0.00           C  
ATOM   2746  H   ILE P 165      -4.867  -7.276  18.940  1.00  0.00           H  
ATOM   2747  HA  ILE P 165      -5.900  -6.606  16.374  1.00  0.00           H  
ATOM   2748  HB  ILE P 165      -4.964  -5.155  18.784  1.00  0.00           H  
ATOM   2749 1HG1 ILE P 165      -7.325  -5.750  18.238  1.00  0.00           H  
ATOM   2750 2HG1 ILE P 165      -7.237  -4.671  16.812  1.00  0.00           H  
ATOM   2751 1HG2 ILE P 165      -5.015  -3.739  16.071  1.00  0.00           H  
ATOM   2752 2HG2 ILE P 165      -3.572  -4.058  17.100  1.00  0.00           H  
ATOM   2753 3HG2 ILE P 165      -4.902  -2.939  17.653  1.00  0.00           H  
ATOM   2754 1HD1 ILE P 165      -7.022  -2.726  18.188  1.00  0.00           H  
ATOM   2755 2HD1 ILE P 165      -6.747  -3.745  19.648  1.00  0.00           H  
ATOM   2756 3HD1 ILE P 165      -8.375  -3.682  18.832  1.00  0.00           H  
ATOM   2757  N   THR P 166      -2.620  -6.462  16.645  1.00  0.00           N  
ATOM   2758  CA  THR P 166      -1.408  -6.449  15.833  1.00  0.00           C  
ATOM   2759  C   THR P 166      -1.342  -7.611  14.840  1.00  0.00           C  
ATOM   2760  O   THR P 166      -0.407  -7.656  14.031  1.00  0.00           O  
ATOM   2761  CB  THR P 166      -0.168  -6.465  16.738  1.00  0.00           C  
ATOM   2762  OG1 THR P 166      -0.310  -7.483  17.742  1.00  0.00           O  
ATOM   2763  CG2 THR P 166       0.027  -5.107  17.412  1.00  0.00           C  
ATOM   2764  H   THR P 166      -2.552  -6.639  17.627  1.00  0.00           H  
ATOM   2765  HA  THR P 166      -1.385  -5.514  15.254  1.00  0.00           H  
ATOM   2766  HB  THR P 166       0.714  -6.677  16.116  1.00  0.00           H  
ATOM   2767 1HG2 THR P 166      -0.844  -4.878  18.043  1.00  0.00           H  
ATOM   2768 2HG2 THR P 166       0.124  -4.350  16.620  1.00  0.00           H  
ATOM   2769 3HG2 THR P 166       0.914  -5.136  18.062  1.00  0.00           H  
ATOM   2770  HG1 THR P 166       0.479  -8.011  17.772  1.00  0.00           H  
ATOM   2771  N   ILE P 167      -2.303  -8.538  14.872  1.00  0.00           N  
ATOM   2772  CA  ILE P 167      -2.303  -9.721  14.019  1.00  0.00           C  
ATOM   2773  C   ILE P 167      -3.526  -9.756  13.104  1.00  0.00           C  
ATOM   2774  O   ILE P 167      -3.407 -10.002  11.900  1.00  0.00           O  
ATOM   2775  CB  ILE P 167      -2.212 -11.022  14.858  1.00  0.00           C  
ATOM   2776  CG1 ILE P 167      -0.796 -11.231  15.408  1.00  0.00           C  
ATOM   2777  CG2 ILE P 167      -2.636 -12.236  14.040  1.00  0.00           C  
ATOM   2778  CD1 ILE P 167      -0.558 -10.610  16.773  1.00  0.00           C  
ATOM   2779  H   ILE P 167      -3.061  -8.415  15.513  1.00  0.00           H  
ATOM   2780  HA  ILE P 167      -1.411  -9.685  13.377  1.00  0.00           H  
ATOM   2781  HB  ILE P 167      -2.900 -10.924  15.711  1.00  0.00           H  
ATOM   2782 1HG1 ILE P 167      -0.080 -10.792  14.698  1.00  0.00           H  
ATOM   2783 2HG1 ILE P 167      -0.609 -12.312  15.481  1.00  0.00           H  
ATOM   2784 1HG2 ILE P 167      -2.086 -12.251  13.088  1.00  0.00           H  
ATOM   2785 2HG2 ILE P 167      -3.716 -12.151  13.847  1.00  0.00           H  
ATOM   2786 3HG2 ILE P 167      -2.390 -13.159  14.586  1.00  0.00           H  
ATOM   2787 1HD1 ILE P 167      -1.102 -11.181  17.540  1.00  0.00           H  
ATOM   2788 2HD1 ILE P 167      -0.933  -9.576  16.740  1.00  0.00           H  
ATOM   2789 3HD1 ILE P 167       0.513 -10.652  17.022  1.00  0.00           H  
ATOM   2790  N   GLN P 168      -4.717  -9.509  13.663  1.00  0.00           N  
ATOM   2791  CA  GLN P 168      -5.947  -9.720  12.904  1.00  0.00           C  
ATOM   2792  C   GLN P 168      -6.216  -8.598  11.911  1.00  0.00           C  
ATOM   2793  O   GLN P 168      -6.600  -8.866  10.765  1.00  0.00           O  
ATOM   2794  CB  GLN P 168      -7.132  -9.881  13.850  1.00  0.00           C  
ATOM   2795  CG  GLN P 168      -7.338 -11.312  14.296  1.00  0.00           C  
ATOM   2796  CD  GLN P 168      -8.739 -11.561  14.810  1.00  0.00           C  
ATOM   2797  OE1 GLN P 168      -9.643 -10.744  14.607  1.00  0.00           O  
ATOM   2798  NE2 GLN P 168      -8.928 -12.693  15.486  1.00  0.00           N  
ATOM   2799  H   GLN P 168      -4.765  -9.178  14.605  1.00  0.00           H  
ATOM   2800  HA  GLN P 168      -5.847 -10.655  12.333  1.00  0.00           H  
ATOM   2801 1HB  GLN P 168      -8.042  -9.536  13.338  1.00  0.00           H  
ATOM   2802 2HB  GLN P 168      -6.963  -9.255  14.738  1.00  0.00           H  
ATOM   2803 1HG  GLN P 168      -6.617 -11.537  15.096  1.00  0.00           H  
ATOM   2804 2HG  GLN P 168      -7.153 -11.983  13.444  1.00  0.00           H  
ATOM   2805 1HE2 GLN P 168      -9.833 -12.913  15.850  1.00  0.00           H  
ATOM   2806 2HE2 GLN P 168      -8.165 -13.323  15.629  1.00  0.00           H  
ATOM   2807  N   VAL P 169      -6.044  -7.342  12.334  1.00  0.00           N  
ATOM   2808  CA  VAL P 169      -6.180  -6.220  11.407  1.00  0.00           C  
ATOM   2809  C   VAL P 169      -5.287  -6.433  10.190  1.00  0.00           C  
ATOM   2810  O   VAL P 169      -5.693  -6.176   9.049  1.00  0.00           O  
ATOM   2811  CB  VAL P 169      -5.874  -4.890  12.127  1.00  0.00           C  
ATOM   2812  CG1 VAL P 169      -5.150  -3.914  11.207  1.00  0.00           C  
ATOM   2813  CG2 VAL P 169      -7.161  -4.265  12.646  1.00  0.00           C  
ATOM   2814  H   VAL P 169      -5.820  -7.168  13.293  1.00  0.00           H  
ATOM   2815  HA  VAL P 169      -7.222  -6.177  11.057  1.00  0.00           H  
ATOM   2816  HB  VAL P 169      -5.222  -5.107  12.986  1.00  0.00           H  
ATOM   2817 1HG1 VAL P 169      -5.703  -3.817  10.261  1.00  0.00           H  
ATOM   2818 2HG1 VAL P 169      -4.146  -4.319  11.014  1.00  0.00           H  
ATOM   2819 3HG1 VAL P 169      -5.108  -2.919  11.674  1.00  0.00           H  
ATOM   2820 1HG2 VAL P 169      -7.635  -4.943  13.371  1.00  0.00           H  
ATOM   2821 2HG2 VAL P 169      -7.830  -4.109  11.787  1.00  0.00           H  
ATOM   2822 3HG2 VAL P 169      -6.936  -3.321  13.164  1.00  0.00           H  
ATOM   2823  N   ALA P 170      -4.074  -6.952  10.410  1.00  0.00           N  
ATOM   2824  CA  ALA P 170      -3.184  -7.259   9.296  1.00  0.00           C  
ATOM   2825  C   ALA P 170      -3.795  -8.300   8.361  1.00  0.00           C  
ATOM   2826  O   ALA P 170      -3.654  -8.200   7.136  1.00  0.00           O  
ATOM   2827  CB  ALA P 170      -1.832  -7.736   9.824  1.00  0.00           C  
ATOM   2828  H   ALA P 170      -3.775  -7.131  11.347  1.00  0.00           H  
ATOM   2829  HA  ALA P 170      -3.015  -6.341   8.715  1.00  0.00           H  
ATOM   2830 1HB  ALA P 170      -1.968  -8.654  10.415  1.00  0.00           H  
ATOM   2831 2HB  ALA P 170      -1.420  -6.939  10.460  1.00  0.00           H  
ATOM   2832 3HB  ALA P 170      -1.165  -7.974   8.982  1.00  0.00           H  
ATOM   2833  N   GLN P 171      -4.475  -9.309   8.918  1.00  0.00           N  
ATOM   2834  CA  GLN P 171      -5.121 -10.313   8.076  1.00  0.00           C  
ATOM   2835  C   GLN P 171      -6.139  -9.672   7.145  1.00  0.00           C  
ATOM   2836  O   GLN P 171      -6.196  -9.994   5.951  1.00  0.00           O  
ATOM   2837  CB  GLN P 171      -5.807 -11.372   8.934  1.00  0.00           C  
ATOM   2838  CG  GLN P 171      -4.907 -12.148   9.857  1.00  0.00           C  
ATOM   2839  CD  GLN P 171      -5.679 -12.702  11.034  1.00  0.00           C  
ATOM   2840  OE1 GLN P 171      -5.089 -13.190  12.005  1.00  0.00           O  
ATOM   2841  NE2 GLN P 171      -7.004 -12.652  10.951  1.00  0.00           N  
ATOM   2842  H   GLN P 171      -4.541  -9.376   9.914  1.00  0.00           H  
ATOM   2843  HA  GLN P 171      -4.357 -10.811   7.461  1.00  0.00           H  
ATOM   2844 1HB  GLN P 171      -6.301 -12.087   8.260  1.00  0.00           H  
ATOM   2845 2HB  GLN P 171      -6.571 -10.871   9.546  1.00  0.00           H  
ATOM   2846 1HG  GLN P 171      -4.112 -11.482  10.224  1.00  0.00           H  
ATOM   2847 2HG  GLN P 171      -4.451 -12.983   9.304  1.00  0.00           H  
ATOM   2848 1HE2 GLN P 171      -7.565 -13.004  11.700  1.00  0.00           H  
ATOM   2849 2HE2 GLN P 171      -7.440 -12.262  10.140  1.00  0.00           H  
ATOM   2850  N   MET P 172      -6.953  -8.761   7.676  1.00  0.00           N  
ATOM   2851  CA  MET P 172      -8.032  -8.190   6.887  1.00  0.00           C  
ATOM   2852  C   MET P 172      -7.532  -7.183   5.866  1.00  0.00           C  
ATOM   2853  O   MET P 172      -8.141  -7.042   4.800  1.00  0.00           O  
ATOM   2854  CB  MET P 172      -9.061  -7.546   7.806  1.00  0.00           C  
ATOM   2855  CG  MET P 172      -9.995  -8.560   8.415  1.00  0.00           C  
ATOM   2856  SD  MET P 172     -11.663  -8.265   7.835  1.00  0.00           S  
ATOM   2857  CE  MET P 172     -11.780  -6.496   8.139  1.00  0.00           C  
ATOM   2858  H   MET P 172      -6.821  -8.468   8.623  1.00  0.00           H  
ATOM   2859  HA  MET P 172      -8.534  -9.002   6.340  1.00  0.00           H  
ATOM   2860 1HB  MET P 172      -9.651  -6.820   7.228  1.00  0.00           H  
ATOM   2861 2HB  MET P 172      -8.535  -7.015   8.613  1.00  0.00           H  
ATOM   2862 1HG  MET P 172      -9.973  -8.485   9.512  1.00  0.00           H  
ATOM   2863 2HG  MET P 172      -9.668  -9.571   8.132  1.00  0.00           H  
ATOM   2864 1HE  MET P 172     -12.793  -6.259   8.495  1.00  0.00           H  
ATOM   2865 2HE  MET P 172     -11.578  -5.973   7.193  1.00  0.00           H  
ATOM   2866 3HE  MET P 172     -11.065  -6.197   8.920  1.00  0.00           H  
ATOM   2867  N   VAL P 173      -6.434  -6.483   6.151  1.00  0.00           N  
ATOM   2868  CA  VAL P 173      -5.930  -5.550   5.151  1.00  0.00           C  
ATOM   2869  C   VAL P 173      -5.242  -6.273   3.996  1.00  0.00           C  
ATOM   2870  O   VAL P 173      -5.191  -5.735   2.881  1.00  0.00           O  
ATOM   2871  CB  VAL P 173      -5.000  -4.497   5.785  1.00  0.00           C  
ATOM   2872  CG1 VAL P 173      -5.731  -3.746   6.902  1.00  0.00           C  
ATOM   2873  CG2 VAL P 173      -3.703  -5.128   6.279  1.00  0.00           C  
ATOM   2874  H   VAL P 173      -5.968  -6.595   7.029  1.00  0.00           H  
ATOM   2875  HA  VAL P 173      -6.789  -5.008   4.729  1.00  0.00           H  
ATOM   2876  HB  VAL P 173      -4.743  -3.767   5.004  1.00  0.00           H  
ATOM   2877 1HG1 VAL P 173      -6.028  -4.453   7.691  1.00  0.00           H  
ATOM   2878 2HG1 VAL P 173      -6.624  -3.278   6.463  1.00  0.00           H  
ATOM   2879 3HG1 VAL P 173      -5.060  -3.001   7.355  1.00  0.00           H  
ATOM   2880 1HG2 VAL P 173      -3.163  -5.576   5.432  1.00  0.00           H  
ATOM   2881 2HG2 VAL P 173      -3.966  -5.907   7.010  1.00  0.00           H  
ATOM   2882 3HG2 VAL P 173      -3.055  -4.356   6.720  1.00  0.00           H  
ATOM   2883  N   ILE P 174      -4.740  -7.484   4.208  1.00  0.00           N  
ATOM   2884  CA  ILE P 174      -4.117  -8.259   3.141  1.00  0.00           C  
ATOM   2885  C   ILE P 174      -5.109  -9.212   2.496  1.00  0.00           C  
ATOM   2886  O   ILE P 174      -5.185  -9.311   1.270  1.00  0.00           O  
ATOM   2887  CB  ILE P 174      -2.884  -9.018   3.676  1.00  0.00           C  
ATOM   2888  CG1 ILE P 174      -1.955  -8.051   4.411  1.00  0.00           C  
ATOM   2889  CG2 ILE P 174      -2.161  -9.750   2.538  1.00  0.00           C  
ATOM   2890  CD1 ILE P 174      -1.595  -6.822   3.617  1.00  0.00           C  
ATOM   2891  H   ILE P 174      -4.791  -7.876   5.126  1.00  0.00           H  
ATOM   2892  HA  ILE P 174      -3.765  -7.564   2.364  1.00  0.00           H  
ATOM   2893  HB  ILE P 174      -3.235  -9.771   4.397  1.00  0.00           H  
ATOM   2894 1HG1 ILE P 174      -1.028  -8.585   4.665  1.00  0.00           H  
ATOM   2895 2HG1 ILE P 174      -2.449  -7.732   5.340  1.00  0.00           H  
ATOM   2896 1HG2 ILE P 174      -1.966  -9.050   1.712  1.00  0.00           H  
ATOM   2897 2HG2 ILE P 174      -2.815 -10.564   2.192  1.00  0.00           H  
ATOM   2898 3HG2 ILE P 174      -1.192 -10.129   2.893  1.00  0.00           H  
ATOM   2899 1HD1 ILE P 174      -2.506  -6.250   3.386  1.00  0.00           H  
ATOM   2900 2HD1 ILE P 174      -1.115  -7.154   2.685  1.00  0.00           H  
ATOM   2901 3HD1 ILE P 174      -0.934  -6.173   4.210  1.00  0.00           H  
ATOM   2902  N   GLY P 175      -5.876  -9.927   3.306  1.00  0.00           N  
ATOM   2903  CA  GLY P 175      -6.830 -10.850   2.739  1.00  0.00           C  
ATOM   2904  C   GLY P 175      -8.083 -10.217   2.187  1.00  0.00           C  
ATOM   2905  O   GLY P 175      -8.840 -10.894   1.486  1.00  0.00           O  
ATOM   2906  H   GLY P 175      -5.795  -9.828   4.298  1.00  0.00           H  
ATOM   2907 1HA  GLY P 175      -7.139 -11.557   3.523  1.00  0.00           H  
ATOM   2908 2HA  GLY P 175      -6.322 -11.386   1.923  1.00  0.00           H  
ATOM   2909  N   PHE P 176      -8.325  -8.940   2.478  1.00  0.00           N  
ATOM   2910  CA  PHE P 176      -9.558  -8.313   2.027  1.00  0.00           C  
ATOM   2911  C   PHE P 176      -9.337  -6.928   1.427  1.00  0.00           C  
ATOM   2912  O   PHE P 176      -9.720  -6.681   0.277  1.00  0.00           O  
ATOM   2913  CB  PHE P 176     -10.551  -8.221   3.179  1.00  0.00           C  
ATOM   2914  CG  PHE P 176     -11.729  -7.344   2.890  1.00  0.00           C  
ATOM   2915  CD1 PHE P 176     -11.721  -6.004   3.249  1.00  0.00           C  
ATOM   2916  CD2 PHE P 176     -12.848  -7.858   2.268  1.00  0.00           C  
ATOM   2917  CE1 PHE P 176     -12.812  -5.194   2.993  1.00  0.00           C  
ATOM   2918  CE2 PHE P 176     -13.948  -7.059   2.008  1.00  0.00           C  
ATOM   2919  CZ  PHE P 176     -13.932  -5.724   2.373  1.00  0.00           C  
ATOM   2920  H   PHE P 176      -7.660  -8.412   3.006  1.00  0.00           H  
ATOM   2921  HA  PHE P 176     -10.008  -8.946   1.248  1.00  0.00           H  
ATOM   2922 1HB  PHE P 176     -10.006  -7.822   4.047  1.00  0.00           H  
ATOM   2923 2HB  PHE P 176     -10.940  -9.225   3.404  1.00  0.00           H  
ATOM   2924  HD1 PHE P 176     -10.851  -5.588   3.735  1.00  0.00           H  
ATOM   2925  HD2 PHE P 176     -12.866  -8.899   1.980  1.00  0.00           H  
ATOM   2926  HE1 PHE P 176     -12.791  -4.152   3.275  1.00  0.00           H  
ATOM   2927  HE2 PHE P 176     -14.817  -7.476   1.521  1.00  0.00           H  
ATOM   2928  HZ  PHE P 176     -14.789  -5.098   2.175  1.00  0.00           H  
ATOM   2929  N   LEU P 177      -8.743  -6.012   2.200  1.00  0.00           N  
ATOM   2930  CA  LEU P 177      -8.665  -4.623   1.756  1.00  0.00           C  
ATOM   2931  C   LEU P 177      -7.843  -4.494   0.480  1.00  0.00           C  
ATOM   2932  O   LEU P 177      -8.243  -3.783  -0.451  1.00  0.00           O  
ATOM   2933  CB  LEU P 177      -8.087  -3.733   2.856  1.00  0.00           C  
ATOM   2934  CG  LEU P 177      -8.498  -2.262   2.730  1.00  0.00           C  
ATOM   2935  CD1 LEU P 177     -10.000  -2.084   2.960  1.00  0.00           C  
ATOM   2936  CD2 LEU P 177      -7.704  -1.384   3.678  1.00  0.00           C  
ATOM   2937  H   LEU P 177      -8.353  -6.278   3.081  1.00  0.00           H  
ATOM   2938  HA  LEU P 177      -9.683  -4.267   1.538  1.00  0.00           H  
ATOM   2939 1HB  LEU P 177      -6.989  -3.795   2.817  1.00  0.00           H  
ATOM   2940 2HB  LEU P 177      -8.431  -4.111   3.830  1.00  0.00           H  
ATOM   2941  HG  LEU P 177      -8.275  -1.939   1.702  1.00  0.00           H  
ATOM   2942 1HD1 LEU P 177     -10.260  -2.413   3.977  1.00  0.00           H  
ATOM   2943 2HD1 LEU P 177     -10.529  -2.702   2.220  1.00  0.00           H  
ATOM   2944 3HD1 LEU P 177     -10.269  -1.021   2.872  1.00  0.00           H  
ATOM   2945 1HD2 LEU P 177      -6.633  -1.447   3.433  1.00  0.00           H  
ATOM   2946 2HD2 LEU P 177      -7.877  -1.754   4.700  1.00  0.00           H  
ATOM   2947 3HD2 LEU P 177      -8.012  -0.334   3.563  1.00  0.00           H  
ATOM   2948  N   VAL P 178      -6.693  -5.172   0.417  1.00  0.00           N  
ATOM   2949  CA  VAL P 178      -5.916  -5.189  -0.824  1.00  0.00           C  
ATOM   2950  C   VAL P 178      -6.745  -5.713  -1.993  1.00  0.00           C  
ATOM   2951  O   VAL P 178      -6.815  -5.027  -3.027  1.00  0.00           O  
ATOM   2952  CB  VAL P 178      -4.597  -5.953  -0.615  1.00  0.00           C  
ATOM   2953  CG1 VAL P 178      -4.052  -6.478  -1.933  1.00  0.00           C  
ATOM   2954  CG2 VAL P 178      -3.566  -5.059   0.051  1.00  0.00           C  
ATOM   2955  H   VAL P 178      -6.362  -5.669   1.219  1.00  0.00           H  
ATOM   2956  HA  VAL P 178      -5.646  -4.150  -1.063  1.00  0.00           H  
ATOM   2957  HB  VAL P 178      -4.796  -6.809   0.046  1.00  0.00           H  
ATOM   2958 1HG1 VAL P 178      -4.010  -5.661  -2.669  1.00  0.00           H  
ATOM   2959 2HG1 VAL P 178      -4.733  -7.266  -2.287  1.00  0.00           H  
ATOM   2960 3HG1 VAL P 178      -3.028  -6.854  -1.791  1.00  0.00           H  
ATOM   2961 1HG2 VAL P 178      -3.932  -4.744   1.039  1.00  0.00           H  
ATOM   2962 2HG2 VAL P 178      -3.421  -4.179  -0.593  1.00  0.00           H  
ATOM   2963 3HG2 VAL P 178      -2.629  -5.615   0.202  1.00  0.00           H  
ATOM   2964  N   PRO P 179      -7.407  -6.875  -1.908  1.00  0.00           N  
ATOM   2965  CA  PRO P 179      -8.355  -7.223  -2.976  1.00  0.00           C  
ATOM   2966  C   PRO P 179      -9.390  -6.145  -3.214  1.00  0.00           C  
ATOM   2967  O   PRO P 179      -9.541  -5.680  -4.349  1.00  0.00           O  
ATOM   2968  CB  PRO P 179      -8.991  -8.520  -2.467  1.00  0.00           C  
ATOM   2969  CG  PRO P 179      -7.976  -9.116  -1.641  1.00  0.00           C  
ATOM   2970  CD  PRO P 179      -7.227  -8.000  -0.973  1.00  0.00           C  
ATOM   2971  HA  PRO P 179      -7.814  -7.426  -3.912  1.00  0.00           H  
ATOM   2972 1HB  PRO P 179      -9.254  -9.182  -3.305  1.00  0.00           H  
ATOM   2973 2HB  PRO P 179      -9.898  -8.309  -1.882  1.00  0.00           H  
ATOM   2974 1HG  PRO P 179      -8.437  -9.769  -0.885  1.00  0.00           H  
ATOM   2975 2HG  PRO P 179      -7.291  -9.717  -2.257  1.00  0.00           H  
ATOM   2976 1HD  PRO P 179      -7.667  -7.784   0.012  1.00  0.00           H  
ATOM   2977 2HD  PRO P 179      -6.158  -8.236  -0.865  1.00  0.00           H  
ATOM   2978  N   LEU P 180     -10.094  -5.717  -2.165  1.00  0.00           N  
ATOM   2979  CA  LEU P 180     -11.184  -4.767  -2.355  1.00  0.00           C  
ATOM   2980  C   LEU P 180     -10.700  -3.494  -3.032  1.00  0.00           C  
ATOM   2981  O   LEU P 180     -11.369  -2.967  -3.927  1.00  0.00           O  
ATOM   2982  CB  LEU P 180     -11.844  -4.429  -1.022  1.00  0.00           C  
ATOM   2983  CG  LEU P 180     -13.149  -3.661  -1.240  1.00  0.00           C  
ATOM   2984  CD1 LEU P 180     -14.170  -4.597  -1.871  1.00  0.00           C  
ATOM   2985  CD2 LEU P 180     -13.690  -3.043   0.039  1.00  0.00           C  
ATOM   2986  H   LEU P 180      -9.874  -6.048  -1.247  1.00  0.00           H  
ATOM   2987  HA  LEU P 180     -11.945  -5.227  -3.002  1.00  0.00           H  
ATOM   2988 1HB  LEU P 180     -11.157  -3.814  -0.422  1.00  0.00           H  
ATOM   2989 2HB  LEU P 180     -12.057  -5.360  -0.476  1.00  0.00           H  
ATOM   2990  HG  LEU P 180     -12.948  -2.847  -1.952  1.00  0.00           H  
ATOM   2991 1HD1 LEU P 180     -14.236  -5.524  -1.282  1.00  0.00           H  
ATOM   2992 2HD1 LEU P 180     -13.829  -4.825  -2.892  1.00  0.00           H  
ATOM   2993 3HD1 LEU P 180     -15.164  -4.126  -1.866  1.00  0.00           H  
ATOM   2994 1HD2 LEU P 180     -12.899  -2.459   0.533  1.00  0.00           H  
ATOM   2995 2HD2 LEU P 180     -14.015  -3.864   0.695  1.00  0.00           H  
ATOM   2996 3HD2 LEU P 180     -14.515  -2.355  -0.198  1.00  0.00           H  
ATOM   2997  N   LEU P 181      -9.536  -2.985  -2.625  1.00  0.00           N  
ATOM   2998  CA  LEU P 181      -9.023  -1.764  -3.236  1.00  0.00           C  
ATOM   2999  C   LEU P 181      -8.612  -2.008  -4.683  1.00  0.00           C  
ATOM   3000  O   LEU P 181      -8.988  -1.247  -5.580  1.00  0.00           O  
ATOM   3001  CB  LEU P 181      -7.850  -1.206  -2.420  1.00  0.00           C  
ATOM   3002  CG  LEU P 181      -8.230  -0.447  -1.138  1.00  0.00           C  
ATOM   3003  CD1 LEU P 181      -7.032   0.280  -0.527  1.00  0.00           C  
ATOM   3004  CD2 LEU P 181      -9.389   0.521  -1.388  1.00  0.00           C  
ATOM   3005  H   LEU P 181      -9.016  -3.440  -1.902  1.00  0.00           H  
ATOM   3006  HA  LEU P 181      -9.821  -1.007  -3.235  1.00  0.00           H  
ATOM   3007 1HB  LEU P 181      -7.278  -0.513  -3.072  1.00  0.00           H  
ATOM   3008 2HB  LEU P 181      -7.196  -2.056  -2.134  1.00  0.00           H  
ATOM   3009  HG  LEU P 181      -8.574  -1.192  -0.405  1.00  0.00           H  
ATOM   3010 1HD1 LEU P 181      -6.647   1.024  -1.240  1.00  0.00           H  
ATOM   3011 2HD1 LEU P 181      -6.257  -0.471  -0.315  1.00  0.00           H  
ATOM   3012 3HD1 LEU P 181      -7.343   0.816   0.382  1.00  0.00           H  
ATOM   3013 1HD2 LEU P 181     -10.319  -0.047  -1.538  1.00  0.00           H  
ATOM   3014 2HD2 LEU P 181      -9.154   1.101  -2.293  1.00  0.00           H  
ATOM   3015 3HD2 LEU P 181      -9.530   1.171  -0.512  1.00  0.00           H  
ATOM   3016  N   ALA P 182      -7.854  -3.078  -4.934  1.00  0.00           N  
ATOM   3017  CA  ALA P 182      -7.388  -3.342  -6.291  1.00  0.00           C  
ATOM   3018  C   ALA P 182      -8.545  -3.716  -7.218  1.00  0.00           C  
ATOM   3019  O   ALA P 182      -8.571  -3.308  -8.386  1.00  0.00           O  
ATOM   3020  CB  ALA P 182      -6.321  -4.433  -6.272  1.00  0.00           C  
ATOM   3021  H   ALA P 182      -7.605  -3.699  -4.191  1.00  0.00           H  
ATOM   3022  HA  ALA P 182      -6.924  -2.426  -6.687  1.00  0.00           H  
ATOM   3023 1HB  ALA P 182      -6.750  -5.364  -5.872  1.00  0.00           H  
ATOM   3024 2HB  ALA P 182      -5.502  -4.089  -5.623  1.00  0.00           H  
ATOM   3025 3HB  ALA P 182      -5.975  -4.636  -7.296  1.00  0.00           H  
ATOM   3026  N   MET P 183      -9.514  -4.485  -6.715  1.00  0.00           N  
ATOM   3027  CA  MET P 183     -10.737  -4.717  -7.478  1.00  0.00           C  
ATOM   3028  C   MET P 183     -11.461  -3.418  -7.772  1.00  0.00           C  
ATOM   3029  O   MET P 183     -12.124  -3.299  -8.806  1.00  0.00           O  
ATOM   3030  CB  MET P 183     -11.674  -5.636  -6.707  1.00  0.00           C  
ATOM   3031  CG  MET P 183     -11.463  -7.093  -6.942  1.00  0.00           C  
ATOM   3032  SD  MET P 183     -12.352  -8.008  -5.689  1.00  0.00           S  
ATOM   3033  CE  MET P 183     -13.932  -7.162  -5.725  1.00  0.00           C  
ATOM   3034  H   MET P 183      -9.402  -4.903  -5.814  1.00  0.00           H  
ATOM   3035  HA  MET P 183     -10.483  -5.200  -8.433  1.00  0.00           H  
ATOM   3036 1HB  MET P 183     -12.708  -5.389  -6.991  1.00  0.00           H  
ATOM   3037 2HB  MET P 183     -11.541  -5.439  -5.633  1.00  0.00           H  
ATOM   3038 1HG  MET P 183     -10.393  -7.340  -6.888  1.00  0.00           H  
ATOM   3039 2HG  MET P 183     -11.827  -7.360  -7.945  1.00  0.00           H  
ATOM   3040 1HE  MET P 183     -14.676  -7.766  -5.185  1.00  0.00           H  
ATOM   3041 2HE  MET P 183     -14.230  -7.044  -6.777  1.00  0.00           H  
ATOM   3042 3HE  MET P 183     -13.853  -6.188  -5.219  1.00  0.00           H  
ATOM   3043  N   SER P 184     -11.381  -2.451  -6.859  1.00  0.00           N  
ATOM   3044  CA  SER P 184     -12.077  -1.187  -7.063  1.00  0.00           C  
ATOM   3045  C   SER P 184     -11.399  -0.359  -8.142  1.00  0.00           C  
ATOM   3046  O   SER P 184     -12.069   0.360  -8.891  1.00  0.00           O  
ATOM   3047  CB  SER P 184     -12.151  -0.405  -5.752  1.00  0.00           C  
ATOM   3048  OG  SER P 184     -12.871  -1.135  -4.774  1.00  0.00           O  
ATOM   3049  H   SER P 184     -10.841  -2.593  -6.030  1.00  0.00           H  
ATOM   3050  HA  SER P 184     -13.106  -1.397  -7.391  1.00  0.00           H  
ATOM   3051 1HB  SER P 184     -12.654   0.555  -5.941  1.00  0.00           H  
ATOM   3052 2HB  SER P 184     -11.134  -0.218  -5.376  1.00  0.00           H  
ATOM   3053  HG  SER P 184     -12.326  -1.836  -4.436  1.00  0.00           H  
ATOM   3054  N   PHE P 185     -10.071  -0.439  -8.235  1.00  0.00           N  
ATOM   3055  CA  PHE P 185      -9.371   0.210  -9.336  1.00  0.00           C  
ATOM   3056  C   PHE P 185      -9.768  -0.413 -10.666  1.00  0.00           C  
ATOM   3057  O   PHE P 185     -10.216   0.282 -11.586  1.00  0.00           O  
ATOM   3058  CB  PHE P 185      -7.861   0.113  -9.124  1.00  0.00           C  
ATOM   3059  CG  PHE P 185      -7.040   0.467 -10.342  1.00  0.00           C  
ATOM   3060  CD1 PHE P 185      -6.786   1.800 -10.671  1.00  0.00           C  
ATOM   3061  CD2 PHE P 185      -6.498  -0.533 -11.145  1.00  0.00           C  
ATOM   3062  CE1 PHE P 185      -6.017   2.129 -11.785  1.00  0.00           C  
ATOM   3063  CE2 PHE P 185      -5.728  -0.213 -12.259  1.00  0.00           C  
ATOM   3064  CZ  PHE P 185      -5.490   1.122 -12.579  1.00  0.00           C  
ATOM   3065  H   PHE P 185      -9.553  -0.947  -7.546  1.00  0.00           H  
ATOM   3066  HA  PHE P 185      -9.646   1.275  -9.359  1.00  0.00           H  
ATOM   3067 1HB  PHE P 185      -7.641  -0.924  -8.831  1.00  0.00           H  
ATOM   3068 2HB  PHE P 185      -7.565   0.805  -8.322  1.00  0.00           H  
ATOM   3069  HD1 PHE P 185      -7.192   2.587 -10.053  1.00  0.00           H  
ATOM   3070  HD2 PHE P 185      -6.677  -1.570 -10.900  1.00  0.00           H  
ATOM   3071  HE1 PHE P 185      -5.832   3.165 -12.029  1.00  0.00           H  
ATOM   3072  HE2 PHE P 185      -5.315  -0.998 -12.875  1.00  0.00           H  
ATOM   3073  HZ  PHE P 185      -4.895   1.372 -13.445  1.00  0.00           H  
ATOM   3074  N   CYS P 186      -9.622  -1.732 -10.779  1.00  0.00           N  
ATOM   3075  CA  CYS P 186      -9.906  -2.408 -12.038  1.00  0.00           C  
ATOM   3076  C   CYS P 186     -11.328  -2.127 -12.509  1.00  0.00           C  
ATOM   3077  O   CYS P 186     -11.532  -1.551 -13.581  1.00  0.00           O  
ATOM   3078  CB  CYS P 186      -9.652  -3.905 -11.887  1.00  0.00           C  
ATOM   3079  SG  CYS P 186      -7.911  -4.248 -11.537  1.00  0.00           S  
ATOM   3080  H   CYS P 186      -9.314  -2.264  -9.991  1.00  0.00           H  
ATOM   3081  HA  CYS P 186      -9.216  -2.026 -12.805  1.00  0.00           H  
ATOM   3082 1HB  CYS P 186      -9.937  -4.425 -12.813  1.00  0.00           H  
ATOM   3083 2HB  CYS P 186     -10.278  -4.290 -11.069  1.00  0.00           H  
ATOM   3084  HG  CYS P 186      -7.827  -3.957 -10.273  1.00  0.00           H  
ATOM   3085  N   TYR P 187     -12.328  -2.494 -11.711  1.00  0.00           N  
ATOM   3086  CA  TYR P 187     -13.687  -2.301 -12.201  1.00  0.00           C  
ATOM   3087  C   TYR P 187     -14.108  -0.840 -12.248  1.00  0.00           C  
ATOM   3088  O   TYR P 187     -15.223  -0.553 -12.693  1.00  0.00           O  
ATOM   3089  CB  TYR P 187     -14.679  -3.113 -11.365  1.00  0.00           C  
ATOM   3090  CG  TYR P 187     -14.423  -4.593 -11.492  1.00  0.00           C  
ATOM   3091  CD1 TYR P 187     -13.716  -5.277 -10.514  1.00  0.00           C  
ATOM   3092  CD2 TYR P 187     -14.846  -5.304 -12.613  1.00  0.00           C  
ATOM   3093  CE1 TYR P 187     -13.463  -6.639 -10.629  1.00  0.00           C  
ATOM   3094  CE2 TYR P 187     -14.588  -6.672 -12.740  1.00  0.00           C  
ATOM   3095  CZ  TYR P 187     -13.887  -7.337 -11.744  1.00  0.00           C  
ATOM   3096  OH  TYR P 187     -13.614  -8.693 -11.850  1.00  0.00           O  
ATOM   3097  H   TYR P 187     -12.153  -2.888 -10.808  1.00  0.00           H  
ATOM   3098  HA  TYR P 187     -13.736  -2.688 -13.229  1.00  0.00           H  
ATOM   3099 1HB  TYR P 187     -15.693  -2.878 -11.722  1.00  0.00           H  
ATOM   3100 2HB  TYR P 187     -14.580  -2.844 -10.303  1.00  0.00           H  
ATOM   3101  HD1 TYR P 187     -13.356  -4.742  -9.648  1.00  0.00           H  
ATOM   3102  HD2 TYR P 187     -15.382  -4.790 -13.397  1.00  0.00           H  
ATOM   3103  HE1 TYR P 187     -12.932  -7.155  -9.843  1.00  0.00           H  
ATOM   3104  HE2 TYR P 187     -14.933  -7.210 -13.611  1.00  0.00           H  
ATOM   3105  HH  TYR P 187     -13.479  -8.919 -12.763  1.00  0.00           H  
ATOM   3106  N   LEU P 188     -13.265   0.103 -11.839  1.00  0.00           N  
ATOM   3107  CA  LEU P 188     -13.656   1.484 -12.078  1.00  0.00           C  
ATOM   3108  C   LEU P 188     -13.253   1.928 -13.476  1.00  0.00           C  
ATOM   3109  O   LEU P 188     -14.066   2.504 -14.206  1.00  0.00           O  
ATOM   3110  CB  LEU P 188     -13.075   2.409 -11.014  1.00  0.00           C  
ATOM   3111  CG  LEU P 188     -14.189   2.914 -10.082  1.00  0.00           C  
ATOM   3112  CD1 LEU P 188     -15.136   3.847 -10.825  1.00  0.00           C  
ATOM   3113  CD2 LEU P 188     -14.975   1.752  -9.470  1.00  0.00           C  
ATOM   3114  H   LEU P 188     -12.402  -0.126 -11.388  1.00  0.00           H  
ATOM   3115  HA  LEU P 188     -14.752   1.551 -12.012  1.00  0.00           H  
ATOM   3116 1HB  LEU P 188     -12.589   3.267 -11.501  1.00  0.00           H  
ATOM   3117 2HB  LEU P 188     -12.325   1.863 -10.424  1.00  0.00           H  
ATOM   3118  HG  LEU P 188     -13.719   3.479  -9.264  1.00  0.00           H  
ATOM   3119 1HD1 LEU P 188     -15.616   3.305 -11.654  1.00  0.00           H  
ATOM   3120 2HD1 LEU P 188     -14.540   4.684 -11.219  1.00  0.00           H  
ATOM   3121 3HD1 LEU P 188     -15.930   4.193 -10.147  1.00  0.00           H  
ATOM   3122 1HD2 LEU P 188     -14.279   1.031  -9.017  1.00  0.00           H  
ATOM   3123 2HD2 LEU P 188     -15.541   1.268 -10.279  1.00  0.00           H  
ATOM   3124 3HD2 LEU P 188     -15.635   2.125  -8.673  1.00  0.00           H  
ATOM   3125  N   VAL P 189     -12.014   1.642 -13.881  1.00  0.00           N  
ATOM   3126  CA  VAL P 189     -11.598   2.012 -15.229  1.00  0.00           C  
ATOM   3127  C   VAL P 189     -12.265   1.113 -16.269  1.00  0.00           C  
ATOM   3128  O   VAL P 189     -12.562   1.556 -17.384  1.00  0.00           O  
ATOM   3129  CB  VAL P 189     -10.064   1.989 -15.333  1.00  0.00           C  
ATOM   3130  CG1 VAL P 189      -9.451   2.463 -14.023  1.00  0.00           C  
ATOM   3131  CG2 VAL P 189      -9.563   0.609 -15.713  1.00  0.00           C  
ATOM   3132  H   VAL P 189     -11.377   1.178 -13.266  1.00  0.00           H  
ATOM   3133  HA  VAL P 189     -11.926   3.044 -15.423  1.00  0.00           H  
ATOM   3134  HB  VAL P 189      -9.767   2.693 -16.125  1.00  0.00           H  
ATOM   3135 1HG1 VAL P 189      -9.598   1.697 -13.247  1.00  0.00           H  
ATOM   3136 2HG1 VAL P 189      -9.959   3.394 -13.731  1.00  0.00           H  
ATOM   3137 3HG1 VAL P 189      -8.368   2.612 -14.149  1.00  0.00           H  
ATOM   3138 1HG2 VAL P 189      -9.313   0.588 -16.784  1.00  0.00           H  
ATOM   3139 2HG2 VAL P 189     -10.368  -0.110 -15.503  1.00  0.00           H  
ATOM   3140 3HG2 VAL P 189      -8.648   0.374 -15.149  1.00  0.00           H  
ATOM   3141  N   ILE P 190     -12.533  -0.145 -15.923  1.00  0.00           N  
ATOM   3142  CA  ILE P 190     -13.310  -1.006 -16.804  1.00  0.00           C  
ATOM   3143  C   ILE P 190     -14.647  -0.354 -17.135  1.00  0.00           C  
ATOM   3144  O   ILE P 190     -15.108  -0.385 -18.284  1.00  0.00           O  
ATOM   3145  CB  ILE P 190     -13.490  -2.384 -16.150  1.00  0.00           C  
ATOM   3146  CG1 ILE P 190     -12.185  -3.173 -16.255  1.00  0.00           C  
ATOM   3147  CG2 ILE P 190     -14.669  -3.119 -16.761  1.00  0.00           C  
ATOM   3148  CD1 ILE P 190     -12.256  -4.561 -15.675  1.00  0.00           C  
ATOM   3149  H   ILE P 190     -12.198  -0.501 -15.051  1.00  0.00           H  
ATOM   3150  HA  ILE P 190     -12.757  -1.147 -17.744  1.00  0.00           H  
ATOM   3151  HB  ILE P 190     -13.704  -2.225 -15.083  1.00  0.00           H  
ATOM   3152 1HG1 ILE P 190     -11.398  -2.615 -15.726  1.00  0.00           H  
ATOM   3153 2HG1 ILE P 190     -11.913  -3.254 -17.318  1.00  0.00           H  
ATOM   3154 1HG2 ILE P 190     -14.489  -3.280 -17.834  1.00  0.00           H  
ATOM   3155 2HG2 ILE P 190     -15.563  -2.494 -16.621  1.00  0.00           H  
ATOM   3156 3HG2 ILE P 190     -14.781  -4.106 -16.288  1.00  0.00           H  
ATOM   3157 1HD1 ILE P 190     -12.873  -5.202 -16.322  1.00  0.00           H  
ATOM   3158 2HD1 ILE P 190     -12.713  -4.486 -14.677  1.00  0.00           H  
ATOM   3159 3HD1 ILE P 190     -11.248  -5.000 -15.630  1.00  0.00           H  
ATOM   3160  N   ILE P 191     -15.276   0.269 -16.140  1.00  0.00           N  
ATOM   3161  CA  ILE P 191     -16.529   0.972 -16.379  1.00  0.00           C  
ATOM   3162  C   ILE P 191     -16.290   2.243 -17.191  1.00  0.00           C  
ATOM   3163  O   ILE P 191     -17.109   2.614 -18.039  1.00  0.00           O  
ATOM   3164  CB  ILE P 191     -17.219   1.261 -15.036  1.00  0.00           C  
ATOM   3165  CG1 ILE P 191     -17.828  -0.026 -14.473  1.00  0.00           C  
ATOM   3166  CG2 ILE P 191     -18.273   2.351 -15.178  1.00  0.00           C  
ATOM   3167  CD1 ILE P 191     -18.907  -0.625 -15.340  1.00  0.00           C  
ATOM   3168  H   ILE P 191     -14.884   0.254 -15.220  1.00  0.00           H  
ATOM   3169  HA  ILE P 191     -17.194   0.319 -16.963  1.00  0.00           H  
ATOM   3170  HB  ILE P 191     -16.453   1.614 -14.329  1.00  0.00           H  
ATOM   3171 1HG1 ILE P 191     -18.258   0.195 -13.485  1.00  0.00           H  
ATOM   3172 2HG1 ILE P 191     -17.025  -0.768 -14.354  1.00  0.00           H  
ATOM   3173 1HG2 ILE P 191     -18.950   2.105 -16.009  1.00  0.00           H  
ATOM   3174 2HG2 ILE P 191     -17.752   3.297 -15.387  1.00  0.00           H  
ATOM   3175 3HG2 ILE P 191     -18.876   2.410 -14.260  1.00  0.00           H  
ATOM   3176 1HD1 ILE P 191     -18.457  -1.053 -16.248  1.00  0.00           H  
ATOM   3177 2HD1 ILE P 191     -19.605   0.180 -15.612  1.00  0.00           H  
ATOM   3178 3HD1 ILE P 191     -19.413  -1.439 -14.800  1.00  0.00           H  
ATOM   3179  N   SER P 192     -15.170   2.926 -16.956  1.00  0.00           N  
ATOM   3180  CA  SER P 192     -14.858   4.107 -17.758  1.00  0.00           C  
ATOM   3181  C   SER P 192     -14.689   3.745 -19.225  1.00  0.00           C  
ATOM   3182  O   SER P 192     -15.150   4.474 -20.109  1.00  0.00           O  
ATOM   3183  CB  SER P 192     -13.595   4.791 -17.240  1.00  0.00           C  
ATOM   3184  OG  SER P 192     -13.839   5.442 -16.004  1.00  0.00           O  
ATOM   3185  H   SER P 192     -14.545   2.631 -16.233  1.00  0.00           H  
ATOM   3186  HA  SER P 192     -15.690   4.822 -17.676  1.00  0.00           H  
ATOM   3187 1HB  SER P 192     -13.265   5.529 -17.986  1.00  0.00           H  
ATOM   3188 2HB  SER P 192     -12.805   4.040 -17.091  1.00  0.00           H  
ATOM   3189  HG  SER P 192     -14.494   4.958 -15.515  1.00  0.00           H  
ATOM   3190  N   LYS P 193     -14.038   2.616 -19.505  1.00  0.00           N  
ATOM   3191  CA  LYS P 193     -13.835   2.213 -20.891  1.00  0.00           C  
ATOM   3192  C   LYS P 193     -15.154   1.821 -21.544  1.00  0.00           C  
ATOM   3193  O   LYS P 193     -15.460   2.255 -22.659  1.00  0.00           O  
ATOM   3194  CB  LYS P 193     -12.823   1.068 -20.963  1.00  0.00           C  
ATOM   3195  CG  LYS P 193     -12.382   0.687 -22.378  1.00  0.00           C  
ATOM   3196  CD  LYS P 193     -11.983   1.905 -23.202  1.00  0.00           C  
ATOM   3197  CE  LYS P 193     -10.883   1.581 -24.208  1.00  0.00           C  
ATOM   3198  NZ  LYS P 193      -9.538   1.472 -23.557  1.00  0.00           N1+
ATOM   3199  H   LYS P 193     -13.688   2.044 -18.763  1.00  0.00           H  
ATOM   3200  HA  LYS P 193     -13.420   3.065 -21.450  1.00  0.00           H  
ATOM   3201 1HB  LYS P 193     -13.272   0.181 -20.492  1.00  0.00           H  
ATOM   3202 2HB  LYS P 193     -11.930   1.361 -20.391  1.00  0.00           H  
ATOM   3203 1HG  LYS P 193     -13.211   0.169 -22.884  1.00  0.00           H  
ATOM   3204 2HG  LYS P 193     -11.523   0.003 -22.313  1.00  0.00           H  
ATOM   3205 1HD  LYS P 193     -11.626   2.694 -22.523  1.00  0.00           H  
ATOM   3206 2HD  LYS P 193     -12.866   2.274 -23.745  1.00  0.00           H  
ATOM   3207 1HE  LYS P 193     -10.867   2.387 -24.956  1.00  0.00           H  
ATOM   3208 2HE  LYS P 193     -11.098   0.617 -24.693  1.00  0.00           H  
ATOM   3209 1HZ  LYS P 193      -8.920   2.152 -23.953  1.00  0.00           H  
ATOM   3210 2HZ  LYS P 193      -9.167   0.556 -23.708  1.00  0.00           H  
ATOM   3211 3HZ  LYS P 193      -9.629   1.635 -22.575  1.00  0.00           H  
ATOM   3212  N   LEU P 194     -15.959   1.006 -20.866  1.00  0.00           N  
ATOM   3213  CA  LEU P 194     -17.248   0.657 -21.446  1.00  0.00           C  
ATOM   3214  C   LEU P 194     -18.115   1.891 -21.651  1.00  0.00           C  
ATOM   3215  O   LEU P 194     -18.876   1.957 -22.622  1.00  0.00           O  
ATOM   3216  CB  LEU P 194     -17.977  -0.363 -20.576  1.00  0.00           C  
ATOM   3217  CG  LEU P 194     -17.383  -1.765 -20.416  1.00  0.00           C  
ATOM   3218  CD1 LEU P 194     -18.476  -2.746 -20.018  1.00  0.00           C  
ATOM   3219  CD2 LEU P 194     -16.668  -2.222 -21.678  1.00  0.00           C  
ATOM   3220  H   LEU P 194     -15.684   0.641 -19.977  1.00  0.00           H  
ATOM   3221  HA  LEU P 194     -17.078   0.198 -22.431  1.00  0.00           H  
ATOM   3222 1HB  LEU P 194     -18.994  -0.486 -21.001  1.00  0.00           H  
ATOM   3223 2HB  LEU P 194     -18.059   0.074 -19.560  1.00  0.00           H  
ATOM   3224  HG  LEU P 194     -16.645  -1.729 -19.601  1.00  0.00           H  
ATOM   3225 1HD1 LEU P 194     -19.242  -2.787 -20.807  1.00  0.00           H  
ATOM   3226 2HD1 LEU P 194     -18.924  -2.387 -19.079  1.00  0.00           H  
ATOM   3227 3HD1 LEU P 194     -18.052  -3.755 -19.909  1.00  0.00           H  
ATOM   3228 1HD2 LEU P 194     -15.834  -1.540 -21.899  1.00  0.00           H  
ATOM   3229 2HD2 LEU P 194     -17.396  -2.203 -22.502  1.00  0.00           H  
ATOM   3230 3HD2 LEU P 194     -16.248  -3.227 -21.527  1.00  0.00           H  
ATOM   3231  C   HSD P 195     -18.272   4.770 -22.291  1.00  0.00           C  
ATOM   3232  N   HSD P 195     -18.023   2.876 -20.756  1.00  0.00           N  
ATOM   3233  O   HSD P 195     -17.422   4.230 -22.997  1.00  0.00           O  
ATOM   3234  CA  HSD P 195     -18.726   4.134 -20.987  1.00  0.00           C  
ATOM   3235  CB  HSD P 195     -18.495   5.091 -19.819  1.00  0.00           C  
ATOM   3236  CG  HSD P 195     -19.087   6.452 -20.026  1.00  0.00           C  
ATOM   3237  NT  HSD P 195     -18.848   5.940 -22.620  1.00  0.00           N  
ATOM   3238  CAT HSD P 195     -18.476   6.604 -23.831  1.00  0.00           C  
ATOM   3239  ND1 HSD P 195     -20.447   6.671 -20.098  1.00  0.00           N  
ATOM   3240  CD2 HSD P 195     -18.502   7.666 -20.168  1.00  0.00           C  
ATOM   3241  CE1 HSD P 195     -20.674   7.960 -20.286  1.00  0.00           C  
ATOM   3242  NE2 HSD P 195     -19.511   8.587 -20.329  1.00  0.00           N  
ATOM   3243  H   HSD P 195     -17.474   2.753 -19.929  1.00  0.00           H  
ATOM   3244  HA  HSD P 195     -19.805   3.934 -21.058  1.00  0.00           H  
ATOM   3245 1HB  HSD P 195     -17.410   5.197 -19.672  1.00  0.00           H  
ATOM   3246 2HB  HSD P 195     -18.943   4.656 -18.913  1.00  0.00           H  
ATOM   3247  HD1 HSD P 195     -21.151   5.965 -20.020  1.00  0.00           H  
ATOM   3248  HD2 HSD P 195     -17.442   7.872 -20.157  1.00  0.00           H  
ATOM   3249  HE1 HSD P 195     -21.645   8.422 -20.387  1.00  0.00           H  
ATOM   3250 1HA  HSD P 195     -18.711   5.967 -24.697  1.00  0.00           H  
ATOM   3251 2HA  HSD P 195     -17.392   6.788 -23.789  1.00  0.00           H  
ATOM   3252 3HA  HSD P 195     -19.053   7.534 -23.937  1.00  0.00           H  
ATOM   3253  HNT HSD P 195     -19.536   6.346 -22.018  1.00  0.00           H  
ATOM   3254  N   ILE P 196     -22.315  -9.400 -20.572  1.00  0.00           N  
ATOM   3255  CA  ILE P 196     -22.246 -10.358 -19.473  1.00  0.00           C  
ATOM   3256  C   ILE P 196     -22.181  -9.608 -18.128  1.00  0.00           C  
ATOM   3257  O   ILE P 196     -23.207  -9.127 -17.641  1.00  0.00           O  
ATOM   3258  CB  ILE P 196     -21.051 -11.363 -19.682  1.00  0.00           C  
ATOM   3259  CG1 ILE P 196     -20.884 -12.322 -18.486  1.00  0.00           C  
ATOM   3260  CG2 ILE P 196     -19.752 -10.632 -20.100  1.00  0.00           C  
ATOM   3261  CD1 ILE P 196     -20.049 -13.560 -18.773  1.00  0.00           C  
ATOM   3262  CY  ILE P 196     -23.338  -8.529 -20.642  1.00  0.00           C  
ATOM   3263  OY  ILE P 196     -24.239  -8.500 -19.806  1.00  0.00           O  
ATOM   3264  CAY ILE P 196     -23.331  -7.587 -21.796  1.00  0.00           C  
ATOM   3265  H   ILE P 196     -21.602  -9.391 -21.273  1.00  0.00           H  
ATOM   3266  HA  ILE P 196     -23.171 -10.954 -19.473  1.00  0.00           H  
ATOM   3267  HB  ILE P 196     -21.335 -11.991 -20.539  1.00  0.00           H  
ATOM   3268 1HG1 ILE P 196     -21.884 -12.648 -18.163  1.00  0.00           H  
ATOM   3269 2HG1 ILE P 196     -20.407 -11.768 -17.664  1.00  0.00           H  
ATOM   3270 1HG2 ILE P 196     -19.548  -9.809 -19.399  1.00  0.00           H  
ATOM   3271 2HG2 ILE P 196     -19.904 -10.232 -21.113  1.00  0.00           H  
ATOM   3272 3HG2 ILE P 196     -18.900 -11.327 -20.057  1.00  0.00           H  
ATOM   3273 1HD1 ILE P 196     -18.992 -13.276 -18.882  1.00  0.00           H  
ATOM   3274 2HD1 ILE P 196     -20.416 -14.004 -19.710  1.00  0.00           H  
ATOM   3275 3HD1 ILE P 196     -20.123 -14.265 -17.932  1.00  0.00           H  
ATOM   3276 1HA  ILE P 196     -24.206  -6.922 -21.747  1.00  0.00           H  
ATOM   3277 2HA  ILE P 196     -23.358  -8.168 -22.730  1.00  0.00           H  
ATOM   3278 3HA  ILE P 196     -22.423  -6.966 -21.763  1.00  0.00           H  
ATOM   3279  N   LYS P 197     -20.982  -9.490 -17.550  1.00  0.00           N  
ATOM   3280  CA  LYS P 197     -20.772  -8.887 -16.231  1.00  0.00           C  
ATOM   3281  C   LYS P 197     -21.603  -9.586 -15.158  1.00  0.00           C  
ATOM   3282  O   LYS P 197     -22.164  -8.957 -14.256  1.00  0.00           O  
ATOM   3283  CB  LYS P 197     -21.033  -7.381 -16.256  1.00  0.00           C  
ATOM   3284  CG  LYS P 197     -19.945  -6.627 -17.012  1.00  0.00           C  
ATOM   3285  CD  LYS P 197     -18.647  -7.449 -17.052  1.00  0.00           C  
ATOM   3286  CE  LYS P 197     -17.511  -6.679 -17.683  1.00  0.00           C  
ATOM   3287  NZ  LYS P 197     -16.426  -6.404 -16.706  1.00  0.00           N1+
ATOM   3288  H   LYS P 197     -20.183  -9.832 -18.045  1.00  0.00           H  
ATOM   3289  HA  LYS P 197     -19.715  -9.026 -15.962  1.00  0.00           H  
ATOM   3290 1HB  LYS P 197     -21.075  -7.007 -15.222  1.00  0.00           H  
ATOM   3291 2HB  LYS P 197     -22.002  -7.194 -16.742  1.00  0.00           H  
ATOM   3292 1HG  LYS P 197     -19.752  -5.666 -16.512  1.00  0.00           H  
ATOM   3293 2HG  LYS P 197     -20.285  -6.431 -18.040  1.00  0.00           H  
ATOM   3294 1HD  LYS P 197     -18.823  -8.367 -17.632  1.00  0.00           H  
ATOM   3295 2HD  LYS P 197     -18.366  -7.724 -16.025  1.00  0.00           H  
ATOM   3296 1HE  LYS P 197     -17.918  -5.731 -18.063  1.00  0.00           H  
ATOM   3297 2HE  LYS P 197     -17.079  -7.263 -18.509  1.00  0.00           H  
ATOM   3298 1HZ  LYS P 197     -15.643  -6.004 -17.182  1.00  0.00           H  
ATOM   3299 2HZ  LYS P 197     -16.148  -7.258 -16.266  1.00  0.00           H  
ATOM   3300 3HZ  LYS P 197     -16.757  -5.765 -16.012  1.00  0.00           H  
ATOM   3301  N   VAL P 198     -21.681 -10.913 -15.265  1.00  0.00           N  
ATOM   3302  CA  VAL P 198     -22.065 -11.714 -14.112  1.00  0.00           C  
ATOM   3303  C   VAL P 198     -21.036 -11.535 -13.007  1.00  0.00           C  
ATOM   3304  O   VAL P 198     -21.383 -11.547 -11.819  1.00  0.00           O  
ATOM   3305  CB  VAL P 198     -22.235 -13.194 -14.520  1.00  0.00           C  
ATOM   3306  CG1 VAL P 198     -22.955 -13.286 -15.849  1.00  0.00           C  
ATOM   3307  CG2 VAL P 198     -20.899 -13.902 -14.617  1.00  0.00           C  
ATOM   3308  H   VAL P 198     -21.476 -11.357 -16.137  1.00  0.00           H  
ATOM   3309  HA  VAL P 198     -23.035 -11.356 -13.736  1.00  0.00           H  
ATOM   3310  HB  VAL P 198     -22.844 -13.696 -13.754  1.00  0.00           H  
ATOM   3311 1HG1 VAL P 198     -23.169 -12.275 -16.225  1.00  0.00           H  
ATOM   3312 2HG1 VAL P 198     -23.896 -13.831 -15.684  1.00  0.00           H  
ATOM   3313 3HG1 VAL P 198     -22.315 -13.791 -16.587  1.00  0.00           H  
ATOM   3314 1HG2 VAL P 198     -20.483 -14.048 -13.609  1.00  0.00           H  
ATOM   3315 2HG2 VAL P 198     -20.225 -13.268 -15.212  1.00  0.00           H  
ATOM   3316 3HG2 VAL P 198     -21.034 -14.895 -15.071  1.00  0.00           H  
ATOM   3317  N   ILE P 199     -19.769 -11.317 -13.384  1.00  0.00           N  
ATOM   3318  CA  ILE P 199     -18.703 -11.058 -12.418  1.00  0.00           C  
ATOM   3319  C   ILE P 199     -19.114  -9.962 -11.448  1.00  0.00           C  
ATOM   3320  O   ILE P 199     -18.789 -10.012 -10.255  1.00  0.00           O  
ATOM   3321  CB  ILE P 199     -17.399 -10.701 -13.158  1.00  0.00           C  
ATOM   3322  CG1 ILE P 199     -16.905 -11.894 -13.974  1.00  0.00           C  
ATOM   3323  CG2 ILE P 199     -16.324 -10.282 -12.180  1.00  0.00           C  
ATOM   3324  CD1 ILE P 199     -16.476 -13.064 -13.129  1.00  0.00           C  
ATOM   3325  H   ILE P 199     -19.545 -11.332 -14.359  1.00  0.00           H  
ATOM   3326  HA  ILE P 199     -18.520 -11.975 -11.838  1.00  0.00           H  
ATOM   3327  HB  ILE P 199     -17.603  -9.865 -13.843  1.00  0.00           H  
ATOM   3328 1HG1 ILE P 199     -16.050 -11.571 -14.586  1.00  0.00           H  
ATOM   3329 2HG1 ILE P 199     -17.715 -12.222 -14.642  1.00  0.00           H  
ATOM   3330 1HG2 ILE P 199     -16.226 -11.040 -11.389  1.00  0.00           H  
ATOM   3331 2HG2 ILE P 199     -16.628  -9.320 -11.741  1.00  0.00           H  
ATOM   3332 3HG2 ILE P 199     -15.355 -10.211 -12.696  1.00  0.00           H  
ATOM   3333 1HD1 ILE P 199     -17.360 -13.537 -12.677  1.00  0.00           H  
ATOM   3334 2HD1 ILE P 199     -15.811 -12.684 -12.340  1.00  0.00           H  
ATOM   3335 3HD1 ILE P 199     -15.975 -13.816 -13.757  1.00  0.00           H  
ATOM   3336  N   ILE P 200     -19.862  -8.971 -11.936  1.00  0.00           N  
ATOM   3337  CA  ILE P 200     -20.368  -7.917 -11.061  1.00  0.00           C  
ATOM   3338  C   ILE P 200     -21.265  -8.509  -9.980  1.00  0.00           C  
ATOM   3339  O   ILE P 200     -21.141  -8.177  -8.794  1.00  0.00           O  
ATOM   3340  CB  ILE P 200     -21.099  -6.841 -11.887  1.00  0.00           C  
ATOM   3341  CG1 ILE P 200     -20.126  -6.165 -12.860  1.00  0.00           C  
ATOM   3342  CG2 ILE P 200     -21.781  -5.814 -10.980  1.00  0.00           C  
ATOM   3343  CD1 ILE P 200     -18.865  -5.634 -12.209  1.00  0.00           C  
ATOM   3344  H   ILE P 200     -20.079  -8.950 -12.912  1.00  0.00           H  
ATOM   3345  HA  ILE P 200     -19.515  -7.433 -10.563  1.00  0.00           H  
ATOM   3346  HB  ILE P 200     -21.879  -7.342 -12.480  1.00  0.00           H  
ATOM   3347 1HG1 ILE P 200     -20.647  -5.326 -13.345  1.00  0.00           H  
ATOM   3348 2HG1 ILE P 200     -19.838  -6.898 -13.628  1.00  0.00           H  
ATOM   3349 1HG2 ILE P 200     -21.058  -5.430 -10.245  1.00  0.00           H  
ATOM   3350 2HG2 ILE P 200     -22.608  -6.322 -10.462  1.00  0.00           H  
ATOM   3351 3HG2 ILE P 200     -22.134  -4.962 -11.579  1.00  0.00           H  
ATOM   3352 1HD1 ILE P 200     -18.220  -6.474 -11.910  1.00  0.00           H  
ATOM   3353 2HD1 ILE P 200     -19.163  -5.057 -11.321  1.00  0.00           H  
ATOM   3354 3HD1 ILE P 200     -18.304  -5.019 -12.928  1.00  0.00           H  
ATOM   3355  N   ALA P 201     -22.170  -9.410 -10.370  1.00  0.00           N  
ATOM   3356  CA  ALA P 201     -23.111  -9.966  -9.403  1.00  0.00           C  
ATOM   3357  C   ALA P 201     -22.394 -10.782  -8.334  1.00  0.00           C  
ATOM   3358  O   ALA P 201     -22.734 -10.705  -7.146  1.00  0.00           O  
ATOM   3359  CB  ALA P 201     -24.154 -10.820 -10.122  1.00  0.00           C  
ATOM   3360  H   ALA P 201     -22.203  -9.704 -11.325  1.00  0.00           H  
ATOM   3361  HA  ALA P 201     -23.636  -9.139  -8.903  1.00  0.00           H  
ATOM   3362 1HB  ALA P 201     -23.657 -11.657 -10.635  1.00  0.00           H  
ATOM   3363 2HB  ALA P 201     -24.663 -10.179 -10.857  1.00  0.00           H  
ATOM   3364 3HB  ALA P 201     -24.859 -11.245  -9.392  1.00  0.00           H  
ATOM   3365  N   VAL P 202     -21.393 -11.566  -8.738  1.00  0.00           N  
ATOM   3366  CA  VAL P 202     -20.651 -12.383  -7.783  1.00  0.00           C  
ATOM   3367  C   VAL P 202     -19.880 -11.503  -6.802  1.00  0.00           C  
ATOM   3368  O   VAL P 202     -19.843 -11.778  -5.595  1.00  0.00           O  
ATOM   3369  CB  VAL P 202     -19.724 -13.357  -8.533  1.00  0.00           C  
ATOM   3370  CG1 VAL P 202     -18.615 -13.852  -7.624  1.00  0.00           C  
ATOM   3371  CG2 VAL P 202     -20.531 -14.528  -9.074  1.00  0.00           C  
ATOM   3372  H   VAL P 202     -21.148 -11.594  -9.707  1.00  0.00           H  
ATOM   3373  HA  VAL P 202     -21.367 -12.984  -7.204  1.00  0.00           H  
ATOM   3374  HB  VAL P 202     -19.271 -12.822  -9.381  1.00  0.00           H  
ATOM   3375 1HG1 VAL P 202     -19.047 -14.235  -6.687  1.00  0.00           H  
ATOM   3376 2HG1 VAL P 202     -17.951 -13.001  -7.410  1.00  0.00           H  
ATOM   3377 3HG1 VAL P 202     -18.076 -14.679  -8.108  1.00  0.00           H  
ATOM   3378 1HG2 VAL P 202     -21.161 -14.189  -9.910  1.00  0.00           H  
ATOM   3379 2HG2 VAL P 202     -21.164 -14.906  -8.258  1.00  0.00           H  
ATOM   3380 3HG2 VAL P 202     -19.853 -15.304  -9.457  1.00  0.00           H  
ATOM   3381  N   VAL P 203     -19.271 -10.423  -7.296  1.00  0.00           N  
ATOM   3382  CA  VAL P 203     -18.487  -9.552  -6.424  1.00  0.00           C  
ATOM   3383  C   VAL P 203     -19.384  -8.845  -5.413  1.00  0.00           C  
ATOM   3384  O   VAL P 203     -19.049  -8.756  -4.225  1.00  0.00           O  
ATOM   3385  CB  VAL P 203     -17.672  -8.551  -7.260  1.00  0.00           C  
ATOM   3386  CG1 VAL P 203     -17.378  -7.306  -6.453  1.00  0.00           C  
ATOM   3387  CG2 VAL P 203     -16.378  -9.196  -7.724  1.00  0.00           C  
ATOM   3388  H   VAL P 203     -19.352 -10.209  -8.269  1.00  0.00           H  
ATOM   3389  HA  VAL P 203     -17.774 -10.172  -5.861  1.00  0.00           H  
ATOM   3390  HB  VAL P 203     -18.264  -8.270  -8.144  1.00  0.00           H  
ATOM   3391 1HG1 VAL P 203     -16.939  -7.588  -5.484  1.00  0.00           H  
ATOM   3392 2HG1 VAL P 203     -18.329  -6.777  -6.294  1.00  0.00           H  
ATOM   3393 3HG1 VAL P 203     -16.645  -6.680  -6.984  1.00  0.00           H  
ATOM   3394 1HG2 VAL P 203     -16.596 -10.161  -8.205  1.00  0.00           H  
ATOM   3395 2HG2 VAL P 203     -15.746  -9.355  -6.838  1.00  0.00           H  
ATOM   3396 3HG2 VAL P 203     -15.886  -8.553  -8.469  1.00  0.00           H  
ATOM   3397  N   VAL P 204     -20.538  -8.343  -5.852  1.00  0.00           N  
ATOM   3398  CA  VAL P 204     -21.372  -7.587  -4.924  1.00  0.00           C  
ATOM   3399  C   VAL P 204     -21.954  -8.495  -3.844  1.00  0.00           C  
ATOM   3400  O   VAL P 204     -22.138  -8.061  -2.699  1.00  0.00           O  
ATOM   3401  CB  VAL P 204     -22.469  -6.807  -5.677  1.00  0.00           C  
ATOM   3402  CG1 VAL P 204     -21.841  -5.762  -6.581  1.00  0.00           C  
ATOM   3403  CG2 VAL P 204     -23.356  -7.740  -6.476  1.00  0.00           C  
ATOM   3404  H   VAL P 204     -20.827  -8.482  -6.799  1.00  0.00           H  
ATOM   3405  HA  VAL P 204     -20.736  -6.845  -4.419  1.00  0.00           H  
ATOM   3406  HB  VAL P 204     -23.092  -6.290  -4.932  1.00  0.00           H  
ATOM   3407 1HG1 VAL P 204     -21.202  -6.255  -7.328  1.00  0.00           H  
ATOM   3408 2HG1 VAL P 204     -21.234  -5.095  -5.951  1.00  0.00           H  
ATOM   3409 3HG1 VAL P 204     -22.627  -5.213  -7.121  1.00  0.00           H  
ATOM   3410 1HG2 VAL P 204     -23.859  -8.444  -5.797  1.00  0.00           H  
ATOM   3411 2HG2 VAL P 204     -22.715  -8.292  -7.180  1.00  0.00           H  
ATOM   3412 3HG2 VAL P 204     -24.133  -7.163  -6.998  1.00  0.00           H  
ATOM   3413  N   VAL P 205     -22.230  -9.764  -4.162  1.00  0.00           N  
ATOM   3414  CA  VAL P 205     -22.759 -10.649  -3.127  1.00  0.00           C  
ATOM   3415  C   VAL P 205     -21.640 -11.138  -2.212  1.00  0.00           C  
ATOM   3416  O   VAL P 205     -21.822 -11.231  -0.993  1.00  0.00           O  
ATOM   3417  CB  VAL P 205     -23.553 -11.819  -3.743  1.00  0.00           C  
ATOM   3418  CG1 VAL P 205     -22.653 -12.751  -4.543  1.00  0.00           C  
ATOM   3419  CG2 VAL P 205     -24.272 -12.589  -2.649  1.00  0.00           C  
ATOM   3420  H   VAL P 205     -22.077 -10.101  -5.091  1.00  0.00           H  
ATOM   3421  HA  VAL P 205     -23.461 -10.071  -2.507  1.00  0.00           H  
ATOM   3422  HB  VAL P 205     -24.308 -11.398  -4.424  1.00  0.00           H  
ATOM   3423 1HG1 VAL P 205     -21.891 -13.189  -3.882  1.00  0.00           H  
ATOM   3424 2HG1 VAL P 205     -22.168 -12.154  -5.330  1.00  0.00           H  
ATOM   3425 3HG1 VAL P 205     -23.247 -13.577  -4.962  1.00  0.00           H  
ATOM   3426 1HG2 VAL P 205     -25.104 -11.985  -2.257  1.00  0.00           H  
ATOM   3427 2HG2 VAL P 205     -23.546 -12.791  -1.847  1.00  0.00           H  
ATOM   3428 3HG2 VAL P 205     -24.695 -13.517  -3.061  1.00  0.00           H  
ATOM   3429  N   PHE P 206     -20.463 -11.434  -2.772  1.00  0.00           N  
ATOM   3430  CA  PHE P 206     -19.338 -11.860  -1.948  1.00  0.00           C  
ATOM   3431  C   PHE P 206     -18.918 -10.778  -0.971  1.00  0.00           C  
ATOM   3432  O   PHE P 206     -18.280 -11.089   0.037  1.00  0.00           O  
ATOM   3433  CB  PHE P 206     -18.156 -12.256  -2.832  1.00  0.00           C  
ATOM   3434  CG  PHE P 206     -17.076 -13.023  -2.112  1.00  0.00           C  
ATOM   3435  CD1 PHE P 206     -15.999 -12.363  -1.533  1.00  0.00           C  
ATOM   3436  CD2 PHE P 206     -17.120 -14.407  -2.044  1.00  0.00           C  
ATOM   3437  CE1 PHE P 206     -14.998 -13.070  -0.879  1.00  0.00           C  
ATOM   3438  CE2 PHE P 206     -16.119 -15.119  -1.397  1.00  0.00           C  
ATOM   3439  CZ  PHE P 206     -15.060 -14.450  -0.811  1.00  0.00           C  
ATOM   3440  H   PHE P 206     -20.353 -11.363  -3.763  1.00  0.00           H  
ATOM   3441  HA  PHE P 206     -19.638 -12.745  -1.368  1.00  0.00           H  
ATOM   3442 1HB  PHE P 206     -17.729 -11.327  -3.238  1.00  0.00           H  
ATOM   3443 2HB  PHE P 206     -18.516 -12.896  -3.651  1.00  0.00           H  
ATOM   3444  HD1 PHE P 206     -15.939 -11.286  -1.592  1.00  0.00           H  
ATOM   3445  HD2 PHE P 206     -17.943 -14.938  -2.500  1.00  0.00           H  
ATOM   3446  HE1 PHE P 206     -14.172 -12.543  -0.424  1.00  0.00           H  
ATOM   3447  HE2 PHE P 206     -16.167 -16.197  -1.351  1.00  0.00           H  
ATOM   3448  HZ  PHE P 206     -14.284 -15.003  -0.302  1.00  0.00           H  
ATOM   3449  N   ILE P 207     -19.255  -9.518  -1.250  1.00  0.00           N  
ATOM   3450  CA  ILE P 207     -19.021  -8.431  -0.304  1.00  0.00           C  
ATOM   3451  C   ILE P 207     -20.232  -8.298   0.612  1.00  0.00           C  
ATOM   3452  O   ILE P 207     -20.120  -8.469   1.832  1.00  0.00           O  
ATOM   3453  CB  ILE P 207     -18.735  -7.098  -1.019  1.00  0.00           C  
ATOM   3454  CG1 ILE P 207     -17.458  -7.188  -1.860  1.00  0.00           C  
ATOM   3455  CG2 ILE P 207     -18.620  -5.972   0.000  1.00  0.00           C  
ATOM   3456  CD1 ILE P 207     -16.245  -7.613  -1.075  1.00  0.00           C  
ATOM   3457  H   ILE P 207     -19.680  -9.312  -2.132  1.00  0.00           H  
ATOM   3458  HA  ILE P 207     -18.147  -8.678   0.316  1.00  0.00           H  
ATOM   3459  HB  ILE P 207     -19.578  -6.878  -1.690  1.00  0.00           H  
ATOM   3460 1HG1 ILE P 207     -17.260  -6.200  -2.302  1.00  0.00           H  
ATOM   3461 2HG1 ILE P 207     -17.622  -7.914  -2.670  1.00  0.00           H  
ATOM   3462 1HG2 ILE P 207     -17.908  -6.257   0.788  1.00  0.00           H  
ATOM   3463 2HG2 ILE P 207     -19.617  -5.812   0.436  1.00  0.00           H  
ATOM   3464 3HG2 ILE P 207     -18.235  -5.064  -0.487  1.00  0.00           H  
ATOM   3465 1HD1 ILE P 207     -16.408  -8.617  -0.656  1.00  0.00           H  
ATOM   3466 2HD1 ILE P 207     -16.099  -6.887  -0.261  1.00  0.00           H  
ATOM   3467 3HD1 ILE P 207     -15.369  -7.663  -1.738  1.00  0.00           H  
ATOM   3468  N   VAL P 208     -21.403  -8.010   0.030  1.00  0.00           N  
ATOM   3469  CA  VAL P 208     -22.585  -7.694   0.829  1.00  0.00           C  
ATOM   3470  C   VAL P 208     -22.920  -8.791   1.833  1.00  0.00           C  
ATOM   3471  O   VAL P 208     -23.589  -8.523   2.834  1.00  0.00           O  
ATOM   3472  CB  VAL P 208     -23.803  -7.401  -0.082  1.00  0.00           C  
ATOM   3473  CG1 VAL P 208     -24.391  -8.683  -0.656  1.00  0.00           C  
ATOM   3474  CG2 VAL P 208     -24.867  -6.643   0.689  1.00  0.00           C  
ATOM   3475  H   VAL P 208     -21.470  -8.011  -0.968  1.00  0.00           H  
ATOM   3476  HA  VAL P 208     -22.379  -6.777   1.400  1.00  0.00           H  
ATOM   3477  HB  VAL P 208     -23.462  -6.771  -0.917  1.00  0.00           H  
ATOM   3478 1HG1 VAL P 208     -25.293  -8.961  -0.092  1.00  0.00           H  
ATOM   3479 2HG1 VAL P 208     -23.631  -9.473  -0.561  1.00  0.00           H  
ATOM   3480 3HG1 VAL P 208     -24.686  -8.524  -1.704  1.00  0.00           H  
ATOM   3481 1HG2 VAL P 208     -24.461  -5.679   1.030  1.00  0.00           H  
ATOM   3482 2HG2 VAL P 208     -25.153  -7.257   1.556  1.00  0.00           H  
ATOM   3483 3HG2 VAL P 208     -25.726  -6.432   0.034  1.00  0.00           H  
ATOM   3484  N   PHE P 209     -22.465 -10.022   1.606  1.00  0.00           N  
ATOM   3485  CA  PHE P 209     -22.757 -11.102   2.538  1.00  0.00           C  
ATOM   3486  C   PHE P 209     -21.617 -11.346   3.520  1.00  0.00           C  
ATOM   3487  O   PHE P 209     -21.845 -11.400   4.732  1.00  0.00           O  
ATOM   3488  CB  PHE P 209     -23.081 -12.397   1.779  1.00  0.00           C  
ATOM   3489  CG  PHE P 209     -24.489 -12.452   1.236  1.00  0.00           C  
ATOM   3490  CD1 PHE P 209     -25.307 -11.336   1.275  1.00  0.00           C  
ATOM   3491  CD2 PHE P 209     -25.000 -13.633   0.707  1.00  0.00           C  
ATOM   3492  CE1 PHE P 209     -26.596 -11.390   0.780  1.00  0.00           C  
ATOM   3493  CE2 PHE P 209     -26.292 -13.695   0.213  1.00  0.00           C  
ATOM   3494  CZ  PHE P 209     -27.091 -12.573   0.250  1.00  0.00           C  
ATOM   3495  H   PHE P 209     -21.918 -10.206   0.789  1.00  0.00           H  
ATOM   3496  HA  PHE P 209     -23.648 -10.828   3.122  1.00  0.00           H  
ATOM   3497 1HB  PHE P 209     -22.931 -13.231   2.480  1.00  0.00           H  
ATOM   3498 2HB  PHE P 209     -22.398 -12.495   0.922  1.00  0.00           H  
ATOM   3499  HD1 PHE P 209     -24.934 -10.414   1.696  1.00  0.00           H  
ATOM   3500  HD2 PHE P 209     -24.379 -14.516   0.681  1.00  0.00           H  
ATOM   3501  HE1 PHE P 209     -27.220 -10.509   0.806  1.00  0.00           H  
ATOM   3502  HE2 PHE P 209     -26.672 -14.618  -0.199  1.00  0.00           H  
ATOM   3503  HZ  PHE P 209     -28.100 -12.614  -0.133  1.00  0.00           H  
ATOM   3504  N   GLN P 210     -20.387 -11.481   3.022  1.00  0.00           N  
ATOM   3505  CA  GLN P 210     -19.285 -11.827   3.912  1.00  0.00           C  
ATOM   3506  C   GLN P 210     -18.867 -10.639   4.776  1.00  0.00           C  
ATOM   3507  O   GLN P 210     -18.580 -10.806   5.968  1.00  0.00           O  
ATOM   3508  CB  GLN P 210     -18.110 -12.370   3.099  1.00  0.00           C  
ATOM   3509  CG  GLN P 210     -18.376 -13.747   2.489  1.00  0.00           C  
ATOM   3510  CD  GLN P 210     -17.291 -14.748   2.839  1.00  0.00           C  
ATOM   3511  OE1 GLN P 210     -16.372 -14.431   3.590  1.00  0.00           O  
ATOM   3512  NE2 GLN P 210     -17.392 -15.961   2.298  1.00  0.00           N  
ATOM   3513  H   GLN P 210     -20.222 -11.346   2.045  1.00  0.00           H  
ATOM   3514  HA  GLN P 210     -19.621 -12.628   4.587  1.00  0.00           H  
ATOM   3515 1HB  GLN P 210     -17.231 -12.441   3.757  1.00  0.00           H  
ATOM   3516 2HB  GLN P 210     -17.889 -11.663   2.286  1.00  0.00           H  
ATOM   3517 1HG  GLN P 210     -18.430 -13.643   1.395  1.00  0.00           H  
ATOM   3518 2HG  GLN P 210     -19.338 -14.126   2.863  1.00  0.00           H  
ATOM   3519 1HE2 GLN P 210     -16.794 -16.699   2.610  1.00  0.00           H  
ATOM   3520 2HE2 GLN P 210     -18.066 -16.134   1.580  1.00  0.00           H  
ATOM   3521  N   LEU P 211     -18.845  -9.435   4.206  1.00  0.00           N  
ATOM   3522  CA  LEU P 211     -18.432  -8.255   4.966  1.00  0.00           C  
ATOM   3523  C   LEU P 211     -19.221  -8.039   6.253  1.00  0.00           C  
ATOM   3524  O   LEU P 211     -18.588  -7.735   7.279  1.00  0.00           O  
ATOM   3525  CB  LEU P 211     -18.514  -7.005   4.079  1.00  0.00           C  
ATOM   3526  CG  LEU P 211     -18.547  -5.668   4.814  1.00  0.00           C  
ATOM   3527  CD1 LEU P 211     -17.214  -5.403   5.507  1.00  0.00           C  
ATOM   3528  CD2 LEU P 211     -18.913  -4.543   3.851  1.00  0.00           C  
ATOM   3529  H   LEU P 211     -19.114  -9.337   3.248  1.00  0.00           H  
ATOM   3530  HA  LEU P 211     -17.377  -8.384   5.248  1.00  0.00           H  
ATOM   3531 1HB  LEU P 211     -19.427  -7.080   3.470  1.00  0.00           H  
ATOM   3532 2HB  LEU P 211     -17.639  -7.004   3.412  1.00  0.00           H  
ATOM   3533  HG  LEU P 211     -19.328  -5.723   5.587  1.00  0.00           H  
ATOM   3534 1HD1 LEU P 211     -16.410  -5.354   4.758  1.00  0.00           H  
ATOM   3535 2HD1 LEU P 211     -17.026  -6.234   6.203  1.00  0.00           H  
ATOM   3536 3HD1 LEU P 211     -17.249  -4.434   6.027  1.00  0.00           H  
ATOM   3537 1HD2 LEU P 211     -19.915  -4.724   3.434  1.00  0.00           H  
ATOM   3538 2HD2 LEU P 211     -18.166  -4.536   3.043  1.00  0.00           H  
ATOM   3539 3HD2 LEU P 211     -18.942  -3.584   4.389  1.00  0.00           H  
ATOM   3540  N   PRO P 212     -20.556  -8.152   6.287  1.00  0.00           N  
ATOM   3541  CA  PRO P 212     -21.250  -8.063   7.582  1.00  0.00           C  
ATOM   3542  C   PRO P 212     -20.706  -9.022   8.630  1.00  0.00           C  
ATOM   3543  O   PRO P 212     -20.567  -8.638   9.798  1.00  0.00           O  
ATOM   3544  CB  PRO P 212     -22.704  -8.383   7.214  1.00  0.00           C  
ATOM   3545  CG  PRO P 212     -22.836  -7.882   5.838  1.00  0.00           C  
ATOM   3546  CD  PRO P 212     -21.520  -8.199   5.170  1.00  0.00           C  
ATOM   3547  HA  PRO P 212     -21.194  -7.034   7.968  1.00  0.00           H  
ATOM   3548 1HB  PRO P 212     -23.404  -7.870   7.890  1.00  0.00           H  
ATOM   3549 2HB  PRO P 212     -22.894  -9.465   7.260  1.00  0.00           H  
ATOM   3550 1HG  PRO P 212     -23.665  -8.385   5.319  1.00  0.00           H  
ATOM   3551 2HG  PRO P 212     -23.021  -6.798   5.836  1.00  0.00           H  
ATOM   3552 1HD  PRO P 212     -21.559  -9.198   4.710  1.00  0.00           H  
ATOM   3553 2HD  PRO P 212     -21.258  -7.446   4.412  1.00  0.00           H  
ATOM   3554  N   TYR P 213     -20.375 -10.254   8.247  1.00  0.00           N  
ATOM   3555  CA  TYR P 213     -19.843 -11.200   9.219  1.00  0.00           C  
ATOM   3556  C   TYR P 213     -18.488 -10.749   9.747  1.00  0.00           C  
ATOM   3557  O   TYR P 213     -18.365 -10.415  10.930  1.00  0.00           O  
ATOM   3558  CB  TYR P 213     -19.725 -12.597   8.616  1.00  0.00           C  
ATOM   3559  CG  TYR P 213     -19.145 -13.605   9.582  1.00  0.00           C  
ATOM   3560  CD1 TYR P 213     -19.825 -13.947  10.745  1.00  0.00           C  
ATOM   3561  CD2 TYR P 213     -17.918 -14.211   9.340  1.00  0.00           C  
ATOM   3562  CE1 TYR P 213     -19.303 -14.865  11.638  1.00  0.00           C  
ATOM   3563  CE2 TYR P 213     -17.385 -15.136  10.227  1.00  0.00           C  
ATOM   3564  CZ  TYR P 213     -18.084 -15.461  11.375  1.00  0.00           C  
ATOM   3565  OH  TYR P 213     -17.563 -16.380  12.262  1.00  0.00           O  
ATOM   3566  H   TYR P 213     -20.492 -10.530   7.293  1.00  0.00           H  
ATOM   3567  HA  TYR P 213     -20.536 -11.258  10.071  1.00  0.00           H  
ATOM   3568 1HB  TYR P 213     -19.075 -12.521   7.731  1.00  0.00           H  
ATOM   3569 2HB  TYR P 213     -20.723 -12.955   8.324  1.00  0.00           H  
ATOM   3570  HD1 TYR P 213     -20.779 -13.487  10.955  1.00  0.00           H  
ATOM   3571  HD2 TYR P 213     -17.369 -13.957   8.445  1.00  0.00           H  
ATOM   3572  HE1 TYR P 213     -19.846 -15.115  12.538  1.00  0.00           H  
ATOM   3573  HE2 TYR P 213     -16.431 -15.599  10.022  1.00  0.00           H  
ATOM   3574  HH  TYR P 213     -16.727 -16.694  11.939  1.00  0.00           H  
ATOM   3575  N   ASN P 214     -17.469 -10.724   8.880  1.00  0.00           N  
ATOM   3576  CA  ASN P 214     -16.101 -10.433   9.309  1.00  0.00           C  
ATOM   3577  C   ASN P 214     -15.946  -9.046   9.921  1.00  0.00           C  
ATOM   3578  O   ASN P 214     -14.898  -8.764  10.516  1.00  0.00           O  
ATOM   3579  CB  ASN P 214     -15.144 -10.595   8.127  1.00  0.00           C  
ATOM   3580  CG  ASN P 214     -15.142 -12.007   7.577  1.00  0.00           C  
ATOM   3581  OD1 ASN P 214     -16.187 -12.541   7.209  1.00  0.00           O  
ATOM   3582  ND2 ASN P 214     -13.969 -12.617   7.513  1.00  0.00           N  
ATOM   3583  H   ASN P 214     -17.647 -10.909   7.914  1.00  0.00           H  
ATOM   3584  HA  ASN P 214     -15.812 -11.169  10.074  1.00  0.00           H  
ATOM   3585 1HB  ASN P 214     -14.128 -10.338   8.461  1.00  0.00           H  
ATOM   3586 2HB  ASN P 214     -15.445  -9.907   7.324  1.00  0.00           H  
ATOM   3587 1HD2 ASN P 214     -13.910 -13.550   7.159  1.00  0.00           H  
ATOM   3588 2HD2 ASN P 214     -13.142 -12.145   7.819  1.00  0.00           H  
ATOM   3589  N   GLY P 215     -16.950  -8.180   9.792  1.00  0.00           N  
ATOM   3590  CA  GLY P 215     -16.931  -6.896  10.460  1.00  0.00           C  
ATOM   3591  C   GLY P 215     -17.506  -6.992  11.856  1.00  0.00           C  
ATOM   3592  O   GLY P 215     -16.945  -6.440  12.806  1.00  0.00           O  
ATOM   3593  H   GLY P 215     -17.734  -8.422   9.221  1.00  0.00           H  
ATOM   3594 1HA  GLY P 215     -17.535  -6.178   9.887  1.00  0.00           H  
ATOM   3595 2HA  GLY P 215     -15.887  -6.553  10.518  1.00  0.00           H  
ATOM   3596  N   VAL P 216     -18.631  -7.699  11.991  1.00  0.00           N  
ATOM   3597  CA  VAL P 216     -19.208  -7.936  13.311  1.00  0.00           C  
ATOM   3598  C   VAL P 216     -18.235  -8.713  14.189  1.00  0.00           C  
ATOM   3599  O   VAL P 216     -18.215  -8.537  15.412  1.00  0.00           O  
ATOM   3600  CB  VAL P 216     -20.566  -8.661  13.179  1.00  0.00           C  
ATOM   3601  CG1 VAL P 216     -21.036  -9.201  14.527  1.00  0.00           C  
ATOM   3602  CG2 VAL P 216     -21.616  -7.727  12.598  1.00  0.00           C  
ATOM   3603  H   VAL P 216     -19.083  -8.070  11.180  1.00  0.00           H  
ATOM   3604  HA  VAL P 216     -19.395  -6.965  13.793  1.00  0.00           H  
ATOM   3605  HB  VAL P 216     -20.436  -9.510  12.491  1.00  0.00           H  
ATOM   3606 1HG1 VAL P 216     -21.003  -8.399  15.279  1.00  0.00           H  
ATOM   3607 2HG1 VAL P 216     -20.356 -10.016  14.818  1.00  0.00           H  
ATOM   3608 3HG1 VAL P 216     -22.078  -9.546  14.450  1.00  0.00           H  
ATOM   3609 1HG2 VAL P 216     -21.232  -7.265  11.677  1.00  0.00           H  
ATOM   3610 2HG2 VAL P 216     -21.825  -6.950  13.348  1.00  0.00           H  
ATOM   3611 3HG2 VAL P 216     -22.520  -8.296  12.336  1.00  0.00           H  
ATOM   3612  N   VAL P 217     -17.405  -9.574  13.591  1.00  0.00           N  
ATOM   3613  CA  VAL P 217     -16.410 -10.301  14.379  1.00  0.00           C  
ATOM   3614  C   VAL P 217     -15.158  -9.477  14.628  1.00  0.00           C  
ATOM   3615  O   VAL P 217     -14.306  -9.894  15.424  1.00  0.00           O  
ATOM   3616  CB  VAL P 217     -16.010 -11.643  13.731  1.00  0.00           C  
ATOM   3617  CG1 VAL P 217     -17.241 -12.384  13.208  1.00  0.00           C  
ATOM   3618  CG2 VAL P 217     -14.971 -11.441  12.633  1.00  0.00           C  
ATOM   3619  H   VAL P 217     -17.465  -9.721  12.604  1.00  0.00           H  
ATOM   3620  HA  VAL P 217     -16.852 -10.533  15.359  1.00  0.00           H  
ATOM   3621  HB  VAL P 217     -15.553 -12.266  14.514  1.00  0.00           H  
ATOM   3622 1HG1 VAL P 217     -17.422 -12.108  12.159  1.00  0.00           H  
ATOM   3623 2HG1 VAL P 217     -18.100 -12.085  13.827  1.00  0.00           H  
ATOM   3624 3HG1 VAL P 217     -17.068 -13.470  13.245  1.00  0.00           H  
ATOM   3625 1HG2 VAL P 217     -13.971 -11.346  13.082  1.00  0.00           H  
ATOM   3626 2HG2 VAL P 217     -15.227 -10.518  12.093  1.00  0.00           H  
ATOM   3627 3HG2 VAL P 217     -14.958 -12.314  11.965  1.00  0.00           H  
ATOM   3628  N   LEU P 218     -15.014  -8.320  13.978  1.00  0.00           N  
ATOM   3629  CA  LEU P 218     -13.920  -7.415  14.311  1.00  0.00           C  
ATOM   3630  C   LEU P 218     -14.343  -6.353  15.317  1.00  0.00           C  
ATOM   3631  O   LEU P 218     -13.510  -5.885  16.104  1.00  0.00           O  
ATOM   3632  CB  LEU P 218     -13.358  -6.750  13.048  1.00  0.00           C  
ATOM   3633  CG  LEU P 218     -11.952  -6.151  13.206  1.00  0.00           C  
ATOM   3634  CD1 LEU P 218     -11.062  -7.087  14.000  1.00  0.00           C  
ATOM   3635  CD2 LEU P 218     -11.306  -5.846  11.858  1.00  0.00           C  
ATOM   3636  H   LEU P 218     -15.661  -8.072  13.257  1.00  0.00           H  
ATOM   3637  HA  LEU P 218     -13.108  -8.002  14.766  1.00  0.00           H  
ATOM   3638 1HB  LEU P 218     -14.050  -5.937  12.746  1.00  0.00           H  
ATOM   3639 2HB  LEU P 218     -13.323  -7.511  12.241  1.00  0.00           H  
ATOM   3640  HG  LEU P 218     -12.045  -5.207  13.763  1.00  0.00           H  
ATOM   3641 1HD1 LEU P 218     -11.103  -8.096  13.564  1.00  0.00           H  
ATOM   3642 2HD1 LEU P 218     -11.437  -7.109  15.034  1.00  0.00           H  
ATOM   3643 3HD1 LEU P 218     -10.018  -6.743  13.950  1.00  0.00           H  
ATOM   3644 1HD2 LEU P 218     -11.913  -5.106  11.316  1.00  0.00           H  
ATOM   3645 2HD2 LEU P 218     -11.261  -6.785  11.286  1.00  0.00           H  
ATOM   3646 3HD2 LEU P 218     -10.306  -5.413  12.011  1.00  0.00           H  
ATOM   3647  N   ALA P 219     -15.622  -5.970  15.316  1.00  0.00           N  
ATOM   3648  CA  ALA P 219     -16.176  -5.146  16.384  1.00  0.00           C  
ATOM   3649  C   ALA P 219     -16.539  -5.962  17.615  1.00  0.00           C  
ATOM   3650  O   ALA P 219     -16.869  -5.380  18.653  1.00  0.00           O  
ATOM   3651  CB  ALA P 219     -17.411  -4.387  15.892  1.00  0.00           C  
ATOM   3652  H   ALA P 219     -16.215  -6.256  14.563  1.00  0.00           H  
ATOM   3653  HA  ALA P 219     -15.422  -4.402  16.682  1.00  0.00           H  
ATOM   3654 1HB  ALA P 219     -18.187  -5.103  15.583  1.00  0.00           H  
ATOM   3655 2HB  ALA P 219     -17.106  -3.772  15.033  1.00  0.00           H  
ATOM   3656 3HB  ALA P 219     -17.824  -3.775  16.708  1.00  0.00           H  
ATOM   3657  N   GLN P 220     -16.499  -7.290  17.516  1.00  0.00           N  
ATOM   3658  CA  GLN P 220     -16.639  -8.157  18.676  1.00  0.00           C  
ATOM   3659  C   GLN P 220     -15.476  -8.011  19.638  1.00  0.00           C  
ATOM   3660  O   GLN P 220     -15.526  -8.573  20.736  1.00  0.00           O  
ATOM   3661  CB  GLN P 220     -16.743  -9.618  18.227  1.00  0.00           C  
ATOM   3662  CG  GLN P 220     -17.522 -10.522  19.164  1.00  0.00           C  
ATOM   3663  CD  GLN P 220     -19.010 -10.527  18.865  1.00  0.00           C  
ATOM   3664  OE1 GLN P 220     -19.646  -9.473  18.786  1.00  0.00           O  
ATOM   3665  NE2 GLN P 220     -19.571 -11.718  18.684  1.00  0.00           N  
ATOM   3666  H   GLN P 220     -16.369  -7.704  16.615  1.00  0.00           H  
ATOM   3667  HA  GLN P 220     -17.564  -7.897  19.211  1.00  0.00           H  
ATOM   3668 1HB  GLN P 220     -15.724 -10.021  18.129  1.00  0.00           H  
ATOM   3669 2HB  GLN P 220     -17.232  -9.641  17.242  1.00  0.00           H  
ATOM   3670 1HG  GLN P 220     -17.365 -10.175  20.196  1.00  0.00           H  
ATOM   3671 2HG  GLN P 220     -17.143 -11.550  19.068  1.00  0.00           H  
ATOM   3672 1HE2 GLN P 220     -20.548 -11.785  18.484  1.00  0.00           H  
ATOM   3673 2HE2 GLN P 220     -19.016 -12.547  18.748  1.00  0.00           H  
ATOM   3674  N   THR P 221     -14.440  -7.271  19.257  1.00  0.00           N  
ATOM   3675  CA  THR P 221     -13.209  -7.232  20.028  1.00  0.00           C  
ATOM   3676  C   THR P 221     -13.093  -5.950  20.847  1.00  0.00           C  
ATOM   3677  O   THR P 221     -13.282  -5.979  22.070  1.00  0.00           O  
ATOM   3678  CB  THR P 221     -12.024  -7.394  19.081  1.00  0.00           C  
ATOM   3679  OG1 THR P 221     -11.866  -6.205  18.291  1.00  0.00           O  
ATOM   3680  CG2 THR P 221     -12.263  -8.588  18.155  1.00  0.00           C  
ATOM   3681  H   THR P 221     -14.509  -6.728  18.420  1.00  0.00           H  
ATOM   3682  HA  THR P 221     -13.201  -8.081  20.727  1.00  0.00           H  
ATOM   3683  HB  THR P 221     -11.116  -7.579  19.674  1.00  0.00           H  
ATOM   3684 1HG2 THR P 221     -13.052  -8.342  17.429  1.00  0.00           H  
ATOM   3685 2HG2 THR P 221     -12.580  -9.438  18.777  1.00  0.00           H  
ATOM   3686 3HG2 THR P 221     -11.346  -8.814  17.591  1.00  0.00           H  
ATOM   3687  HG1 THR P 221     -12.249  -6.341  17.433  1.00  0.00           H  
ATOM   3688  N   VAL P 222     -12.812  -4.829  20.174  1.00  0.00           N  
ATOM   3689  CA  VAL P 222     -12.628  -3.495  20.775  1.00  0.00           C  
ATOM   3690  C   VAL P 222     -12.034  -3.518  22.192  1.00  0.00           C  
ATOM   3691  O   VAL P 222     -11.750  -4.581  22.743  1.00  0.00           O  
ATOM   3692  CB  VAL P 222     -13.963  -2.683  20.752  1.00  0.00           C  
ATOM   3693  CG1 VAL P 222     -14.265  -2.193  19.339  1.00  0.00           C  
ATOM   3694  CG2 VAL P 222     -15.146  -3.492  21.294  1.00  0.00           C  
ATOM   3695  NT  VAL P 222     -11.847  -2.325  22.784  1.00  0.00           N  
ATOM   3696  CAT VAL P 222     -11.298  -2.259  24.103  1.00  0.00           C  
ATOM   3697  H   VAL P 222     -12.719  -4.901  19.181  1.00  0.00           H  
ATOM   3698  HA  VAL P 222     -11.917  -2.943  20.142  1.00  0.00           H  
ATOM   3699  HB  VAL P 222     -13.829  -1.802  21.398  1.00  0.00           H  
ATOM   3700 1HG1 VAL P 222     -14.384  -3.055  18.666  1.00  0.00           H  
ATOM   3701 2HG1 VAL P 222     -13.417  -1.574  19.009  1.00  0.00           H  
ATOM   3702 3HG1 VAL P 222     -15.209  -1.629  19.332  1.00  0.00           H  
ATOM   3703 1HG2 VAL P 222     -14.885  -3.918  22.274  1.00  0.00           H  
ATOM   3704 2HG2 VAL P 222     -15.356  -4.301  20.578  1.00  0.00           H  
ATOM   3705 3HG2 VAL P 222     -16.017  -2.834  21.435  1.00  0.00           H  
ATOM   3706 1HA  VAL P 222     -10.295  -2.711  24.115  1.00  0.00           H  
ATOM   3707 2HA  VAL P 222     -11.960  -2.803  24.793  1.00  0.00           H  
ATOM   3708 3HA  VAL P 222     -11.211  -1.208  24.417  1.00  0.00           H  
ATOM   3709  HNT VAL P 222     -12.092  -1.484  22.302  1.00  0.00           H  
ATOM   3710  N   THR P 223     -26.775  -4.910  31.188  1.00  0.00           N  
ATOM   3711  CA  THR P 223     -25.361  -4.837  30.831  1.00  0.00           C  
ATOM   3712  C   THR P 223     -24.980  -5.934  29.841  1.00  0.00           C  
ATOM   3713  O   THR P 223     -24.473  -5.654  28.752  1.00  0.00           O  
ATOM   3714  CB  THR P 223     -24.454  -4.943  32.081  1.00  0.00           C  
ATOM   3715  OG1 THR P 223     -23.153  -5.413  31.698  1.00  0.00           O  
ATOM   3716  CG2 THR P 223     -25.063  -5.882  33.128  1.00  0.00           C  
ATOM   3717  CY  THR P 223     -27.716  -4.790  30.235  1.00  0.00           C  
ATOM   3718  OY  THR P 223     -27.438  -4.618  29.049  1.00  0.00           O  
ATOM   3719  CAY THR P 223     -29.134  -4.877  30.686  1.00  0.00           C  
ATOM   3720  H   THR P 223     -27.044  -5.049  32.141  1.00  0.00           H  
ATOM   3721  HA  THR P 223     -25.164  -3.865  30.355  1.00  0.00           H  
ATOM   3722  HB  THR P 223     -24.367  -3.941  32.526  1.00  0.00           H  
ATOM   3723 1HG2 THR P 223     -25.329  -6.840  32.657  1.00  0.00           H  
ATOM   3724 2HG2 THR P 223     -25.966  -5.399  33.528  1.00  0.00           H  
ATOM   3725 3HG2 THR P 223     -24.326  -6.089  33.918  1.00  0.00           H  
ATOM   3726  HG1 THR P 223     -22.948  -5.101  30.824  1.00  0.00           H  
ATOM   3727 1HA  THR P 223     -29.816  -4.770  29.817  1.00  0.00           H  
ATOM   3728 2HA  THR P 223     -29.329  -4.066  31.418  1.00  0.00           H  
ATOM   3729 3HA  THR P 223     -29.318  -5.865  31.157  1.00  0.00           H  
ATOM   3730  N   CYS P 224     -25.239  -7.185  30.230  1.00  0.00           N  
ATOM   3731  CA  CYS P 224     -24.864  -8.319  29.394  1.00  0.00           C  
ATOM   3732  C   CYS P 224     -25.718  -8.403  28.133  1.00  0.00           C  
ATOM   3733  O   CYS P 224     -25.266  -8.951  27.119  1.00  0.00           O  
ATOM   3734  CB  CYS P 224     -24.970  -9.625  30.193  1.00  0.00           C  
ATOM   3735  SG  CYS P 224     -23.764  -9.819  31.548  1.00  0.00           S  
ATOM   3736  H   CYS P 224     -25.696  -7.346  31.105  1.00  0.00           H  
ATOM   3737  HA  CYS P 224     -23.815  -8.199  29.085  1.00  0.00           H  
ATOM   3738 1HB  CYS P 224     -24.836 -10.478  29.497  1.00  0.00           H  
ATOM   3739 2HB  CYS P 224     -25.993  -9.678  30.619  1.00  0.00           H  
ATOM   3740  HG  CYS P 224     -24.099 -10.973  32.045  1.00  0.00           H  
ATOM   3741  N   GLU P 225     -26.939  -7.862  28.166  1.00  0.00           N  
ATOM   3742  CA  GLU P 225     -27.861  -8.014  27.045  1.00  0.00           C  
ATOM   3743  C   GLU P 225     -27.624  -6.999  25.927  1.00  0.00           C  
ATOM   3744  O   GLU P 225     -28.267  -7.104  24.874  1.00  0.00           O  
ATOM   3745  CB  GLU P 225     -29.309  -7.933  27.550  1.00  0.00           C  
ATOM   3746  CG  GLU P 225     -29.579  -8.751  28.824  1.00  0.00           C  
ATOM   3747  CD  GLU P 225     -29.530 -10.263  28.607  1.00  0.00           C  
ATOM   3748  OE1 GLU P 225     -30.584 -10.861  28.301  1.00  0.00           O  
ATOM   3749  OE2 GLU P 225     -28.440 -10.858  28.753  1.00  0.00           O1-
ATOM   3750  H   GLU P 225     -27.226  -7.344  28.972  1.00  0.00           H  
ATOM   3751  HA  GLU P 225     -27.719  -9.017  26.615  1.00  0.00           H  
ATOM   3752 1HB  GLU P 225     -29.975  -8.299  26.755  1.00  0.00           H  
ATOM   3753 2HB  GLU P 225     -29.546  -6.879  27.757  1.00  0.00           H  
ATOM   3754 1HG  GLU P 225     -30.577  -8.481  29.201  1.00  0.00           H  
ATOM   3755 2HG  GLU P 225     -28.823  -8.488  29.579  1.00  0.00           H  
ATOM   3756  N   LEU P 226     -26.721  -6.026  26.127  1.00  0.00           N  
ATOM   3757  CA  LEU P 226     -26.270  -5.160  25.037  1.00  0.00           C  
ATOM   3758  C   LEU P 226     -25.325  -5.894  24.092  1.00  0.00           C  
ATOM   3759  O   LEU P 226     -25.269  -5.574  22.898  1.00  0.00           O  
ATOM   3760  CB  LEU P 226     -25.588  -3.910  25.608  1.00  0.00           C  
ATOM   3761  CG  LEU P 226     -25.069  -2.793  24.684  1.00  0.00           C  
ATOM   3762  CD1 LEU P 226     -23.633  -3.046  24.217  1.00  0.00           C  
ATOM   3763  CD2 LEU P 226     -25.996  -2.554  23.490  1.00  0.00           C  
ATOM   3764  H   LEU P 226     -26.347  -5.889  27.044  1.00  0.00           H  
ATOM   3765  HA  LEU P 226     -27.146  -4.833  24.457  1.00  0.00           H  
ATOM   3766 1HB  LEU P 226     -24.716  -4.266  26.193  1.00  0.00           H  
ATOM   3767 2HB  LEU P 226     -26.319  -3.437  26.294  1.00  0.00           H  
ATOM   3768  HG  LEU P 226     -25.058  -1.866  25.276  1.00  0.00           H  
ATOM   3769 1HD1 LEU P 226     -23.618  -3.877  23.496  1.00  0.00           H  
ATOM   3770 2HD1 LEU P 226     -23.035  -3.307  25.102  1.00  0.00           H  
ATOM   3771 3HD1 LEU P 226     -23.243  -2.154  23.706  1.00  0.00           H  
ATOM   3772 1HD2 LEU P 226     -27.028  -2.415  23.844  1.00  0.00           H  
ATOM   3773 2HD2 LEU P 226     -25.939  -3.439  22.839  1.00  0.00           H  
ATOM   3774 3HD2 LEU P 226     -25.697  -1.637  22.961  1.00  0.00           H  
ATOM   3775  N   SER P 227     -24.572  -6.866  24.609  1.00  0.00           N  
ATOM   3776  CA  SER P 227     -23.766  -7.736  23.767  1.00  0.00           C  
ATOM   3777  C   SER P 227     -24.608  -8.771  23.029  1.00  0.00           C  
ATOM   3778  O   SER P 227     -24.123  -9.362  22.058  1.00  0.00           O  
ATOM   3779  CB  SER P 227     -22.699  -8.432  24.613  1.00  0.00           C  
ATOM   3780  OG  SER P 227     -21.984  -7.484  25.386  1.00  0.00           O  
ATOM   3781  H   SER P 227     -24.561  -7.000  25.600  1.00  0.00           H  
ATOM   3782  HA  SER P 227     -23.251  -7.121  23.014  1.00  0.00           H  
ATOM   3783 1HB  SER P 227     -22.006  -8.962  23.943  1.00  0.00           H  
ATOM   3784 2HB  SER P 227     -23.177  -9.154  25.291  1.00  0.00           H  
ATOM   3785  HG  SER P 227     -21.476  -6.924  24.811  1.00  0.00           H  
ATOM   3786  N   LYS P 228     -25.852  -9.007  23.470  1.00  0.00           N  
ATOM   3787  CA  LYS P 228     -26.763  -9.867  22.716  1.00  0.00           C  
ATOM   3788  C   LYS P 228     -27.115  -9.246  21.368  1.00  0.00           C  
ATOM   3789  O   LYS P 228     -27.241  -9.957  20.362  1.00  0.00           O  
ATOM   3790  CB  LYS P 228     -28.028 -10.142  23.539  1.00  0.00           C  
ATOM   3791  CG  LYS P 228     -29.240 -10.632  22.737  1.00  0.00           C  
ATOM   3792  CD  LYS P 228     -30.227  -9.495  22.468  1.00  0.00           C  
ATOM   3793  CE  LYS P 228     -31.308  -9.905  21.480  1.00  0.00           C  
ATOM   3794  NZ  LYS P 228     -32.152  -8.744  21.069  1.00  0.00           N1+
ATOM   3795  H   LYS P 228     -26.160  -8.590  24.325  1.00  0.00           H  
ATOM   3796  HA  LYS P 228     -26.267 -10.830  22.527  1.00  0.00           H  
ATOM   3797 1HB  LYS P 228     -28.311  -9.211  24.051  1.00  0.00           H  
ATOM   3798 2HB  LYS P 228     -27.786 -10.906  24.293  1.00  0.00           H  
ATOM   3799 1HG  LYS P 228     -29.750 -11.426  23.302  1.00  0.00           H  
ATOM   3800 2HG  LYS P 228     -28.895 -11.045  21.778  1.00  0.00           H  
ATOM   3801 1HD  LYS P 228     -29.678  -8.633  22.062  1.00  0.00           H  
ATOM   3802 2HD  LYS P 228     -30.701  -9.200  23.416  1.00  0.00           H  
ATOM   3803 1HE  LYS P 228     -31.936 -10.666  21.966  1.00  0.00           H  
ATOM   3804 2HE  LYS P 228     -30.844 -10.320  20.573  1.00  0.00           H  
ATOM   3805 1HZ  LYS P 228     -32.984  -9.077  20.626  1.00  0.00           H  
ATOM   3806 2HZ  LYS P 228     -31.641  -8.169  20.430  1.00  0.00           H  
ATOM   3807 3HZ  LYS P 228     -32.396  -8.207  21.877  1.00  0.00           H  
ATOM   3808  N   GLN P 229     -27.288  -7.921  21.332  1.00  0.00           N  
ATOM   3809  CA  GLN P 229     -27.408  -7.227  20.054  1.00  0.00           C  
ATOM   3810  C   GLN P 229     -26.179  -7.476  19.187  1.00  0.00           C  
ATOM   3811  O   GLN P 229     -26.292  -7.656  17.968  1.00  0.00           O  
ATOM   3812  CB  GLN P 229     -27.611  -5.730  20.293  1.00  0.00           C  
ATOM   3813  CG  GLN P 229     -27.714  -4.893  19.032  1.00  0.00           C  
ATOM   3814  CD  GLN P 229     -27.505  -3.423  19.311  1.00  0.00           C  
ATOM   3815  OE1 GLN P 229     -27.216  -3.036  20.445  1.00  0.00           O  
ATOM   3816  NE2 GLN P 229     -27.642  -2.593  18.280  1.00  0.00           N  
ATOM   3817  H   GLN P 229     -27.335  -7.402  22.186  1.00  0.00           H  
ATOM   3818  HA  GLN P 229     -28.289  -7.611  19.519  1.00  0.00           H  
ATOM   3819 1HB  GLN P 229     -26.755  -5.354  20.890  1.00  0.00           H  
ATOM   3820 2HB  GLN P 229     -28.545  -5.595  20.877  1.00  0.00           H  
ATOM   3821 1HG  GLN P 229     -28.712  -5.038  18.593  1.00  0.00           H  
ATOM   3822 2HG  GLN P 229     -26.951  -5.228  18.314  1.00  0.00           H  
ATOM   3823 1HE2 GLN P 229     -27.515  -1.610  18.409  1.00  0.00           H  
ATOM   3824 2HE2 GLN P 229     -27.872  -2.953  17.376  1.00  0.00           H  
ATOM   3825  N   LEU P 230     -24.995  -7.506  19.805  1.00  0.00           N  
ATOM   3826  CA  LEU P 230     -23.778  -7.886  19.097  1.00  0.00           C  
ATOM   3827  C   LEU P 230     -23.750  -9.370  18.738  1.00  0.00           C  
ATOM   3828  O   LEU P 230     -23.042  -9.750  17.798  1.00  0.00           O  
ATOM   3829  CB  LEU P 230     -22.552  -7.532  19.944  1.00  0.00           C  
ATOM   3830  CG  LEU P 230     -21.867  -6.178  19.730  1.00  0.00           C  
ATOM   3831  CD1 LEU P 230     -20.911  -6.239  18.541  1.00  0.00           C  
ATOM   3832  CD2 LEU P 230     -22.888  -5.053  19.557  1.00  0.00           C  
ATOM   3833  H   LEU P 230     -24.942  -7.263  20.774  1.00  0.00           H  
ATOM   3834  HA  LEU P 230     -23.719  -7.311  18.161  1.00  0.00           H  
ATOM   3835 1HB  LEU P 230     -21.790  -8.316  19.759  1.00  0.00           H  
ATOM   3836 2HB  LEU P 230     -22.866  -7.575  21.007  1.00  0.00           H  
ATOM   3837  HG  LEU P 230     -21.273  -5.957  20.629  1.00  0.00           H  
ATOM   3838 1HD1 LEU P 230     -21.473  -6.477  17.626  1.00  0.00           H  
ATOM   3839 2HD1 LEU P 230     -20.173  -7.029  18.744  1.00  0.00           H  
ATOM   3840 3HD1 LEU P 230     -20.432  -5.260  18.394  1.00  0.00           H  
ATOM   3841 1HD2 LEU P 230     -23.502  -4.967  20.465  1.00  0.00           H  
ATOM   3842 2HD2 LEU P 230     -23.525  -5.308  18.697  1.00  0.00           H  
ATOM   3843 3HD2 LEU P 230     -22.368  -4.094  19.412  1.00  0.00           H  
ATOM   3844  N   ASN P 231     -24.504 -10.209  19.456  1.00  0.00           N  
ATOM   3845  CA  ASN P 231     -24.531 -11.652  19.224  1.00  0.00           C  
ATOM   3846  C   ASN P 231     -25.528 -12.067  18.149  1.00  0.00           C  
ATOM   3847  O   ASN P 231     -25.252 -12.997  17.381  1.00  0.00           O  
ATOM   3848  CB  ASN P 231     -24.854 -12.393  20.522  1.00  0.00           C  
ATOM   3849  CG  ASN P 231     -23.702 -12.385  21.496  1.00  0.00           C  
ATOM   3850  OD1 ASN P 231     -22.557 -12.117  21.122  1.00  0.00           O  
ATOM   3851  ND2 ASN P 231     -23.993 -12.685  22.755  1.00  0.00           N  
ATOM   3852  H   ASN P 231     -25.075  -9.832  20.185  1.00  0.00           H  
ATOM   3853  HA  ASN P 231     -23.531 -11.972  18.896  1.00  0.00           H  
ATOM   3854 1HB  ASN P 231     -25.107 -13.435  20.276  1.00  0.00           H  
ATOM   3855 2HB  ASN P 231     -25.720 -11.914  21.001  1.00  0.00           H  
ATOM   3856 1HD2 ASN P 231     -23.270 -12.696  23.446  1.00  0.00           H  
ATOM   3857 2HD2 ASN P 231     -24.935 -12.900  23.013  1.00  0.00           H  
ATOM   3858  N   ILE P 232     -26.694 -11.419  18.089  1.00  0.00           N  
ATOM   3859  CA  ILE P 232     -27.611 -11.690  16.987  1.00  0.00           C  
ATOM   3860  C   ILE P 232     -27.085 -11.059  15.703  1.00  0.00           C  
ATOM   3861  O   ILE P 232     -27.371 -11.541  14.598  1.00  0.00           O  
ATOM   3862  CB  ILE P 232     -29.031 -11.211  17.341  1.00  0.00           C  
ATOM   3863  CG1 ILE P 232     -29.409 -11.694  18.745  1.00  0.00           C  
ATOM   3864  CG2 ILE P 232     -30.041 -11.738  16.330  1.00  0.00           C  
ATOM   3865  CD1 ILE P 232     -29.343 -13.212  18.924  1.00  0.00           C  
ATOM   3866  H   ILE P 232     -26.937 -10.753  18.794  1.00  0.00           H  
ATOM   3867  HA  ILE P 232     -27.658 -12.778  16.831  1.00  0.00           H  
ATOM   3868  HB  ILE P 232     -29.049 -10.111  17.326  1.00  0.00           H  
ATOM   3869 1HG1 ILE P 232     -30.435 -11.363  18.962  1.00  0.00           H  
ATOM   3870 2HG1 ILE P 232     -28.724 -11.229  19.469  1.00  0.00           H  
ATOM   3871 1HG2 ILE P 232     -29.919 -12.825  16.217  1.00  0.00           H  
ATOM   3872 2HG2 ILE P 232     -29.847 -11.238  15.370  1.00  0.00           H  
ATOM   3873 3HG2 ILE P 232     -31.064 -11.550  16.689  1.00  0.00           H  
ATOM   3874 1HD1 ILE P 232     -28.314 -13.561  18.752  1.00  0.00           H  
ATOM   3875 2HD1 ILE P 232     -30.021 -13.665  18.186  1.00  0.00           H  
ATOM   3876 3HD1 ILE P 232     -29.619 -13.480  19.954  1.00  0.00           H  
ATOM   3877  N   ALA P 233     -26.300  -9.986  15.821  1.00  0.00           N  
ATOM   3878  CA  ALA P 233     -25.486  -9.550  14.694  1.00  0.00           C  
ATOM   3879  C   ALA P 233     -24.572 -10.674  14.228  1.00  0.00           C  
ATOM   3880  O   ALA P 233     -24.446 -10.927  13.024  1.00  0.00           O  
ATOM   3881  CB  ALA P 233     -24.666  -8.317  15.079  1.00  0.00           C  
ATOM   3882  H   ALA P 233     -26.271  -9.481  16.684  1.00  0.00           H  
ATOM   3883  HA  ALA P 233     -26.147  -9.275  13.859  1.00  0.00           H  
ATOM   3884 1HB  ALA P 233     -23.988  -8.566  15.908  1.00  0.00           H  
ATOM   3885 2HB  ALA P 233     -25.370  -7.532  15.394  1.00  0.00           H  
ATOM   3886 3HB  ALA P 233     -24.048  -7.997  14.227  1.00  0.00           H  
ATOM   3887  N   TYR P 234     -23.937 -11.371  15.173  1.00  0.00           N  
ATOM   3888  CA  TYR P 234     -23.048 -12.471  14.817  1.00  0.00           C  
ATOM   3889  C   TYR P 234     -23.811 -13.601  14.137  1.00  0.00           C  
ATOM   3890  O   TYR P 234     -23.282 -14.259  13.234  1.00  0.00           O  
ATOM   3891  CB  TYR P 234     -22.325 -12.981  16.064  1.00  0.00           C  
ATOM   3892  CG  TYR P 234     -21.524 -14.249  15.844  1.00  0.00           C  
ATOM   3893  CD1 TYR P 234     -22.050 -15.498  16.170  1.00  0.00           C  
ATOM   3894  CD2 TYR P 234     -20.243 -14.197  15.312  1.00  0.00           C  
ATOM   3895  CE1 TYR P 234     -21.322 -16.657  15.967  1.00  0.00           C  
ATOM   3896  CE2 TYR P 234     -19.510 -15.348  15.105  1.00  0.00           C  
ATOM   3897  CZ  TYR P 234     -20.050 -16.575  15.432  1.00  0.00           C  
ATOM   3898  OH  TYR P 234     -19.308 -17.714  15.220  1.00  0.00           O  
ATOM   3899  H   TYR P 234     -24.072 -11.136  16.136  1.00  0.00           H  
ATOM   3900  HA  TYR P 234     -22.289 -12.101  14.112  1.00  0.00           H  
ATOM   3901 1HB  TYR P 234     -23.093 -13.169  16.829  1.00  0.00           H  
ATOM   3902 2HB  TYR P 234     -21.622 -12.210  16.413  1.00  0.00           H  
ATOM   3903  HD1 TYR P 234     -23.044 -15.562  16.589  1.00  0.00           H  
ATOM   3904  HD2 TYR P 234     -19.813 -13.240  15.056  1.00  0.00           H  
ATOM   3905  HE1 TYR P 234     -21.744 -17.617  16.224  1.00  0.00           H  
ATOM   3906  HE2 TYR P 234     -18.516 -15.288  14.688  1.00  0.00           H  
ATOM   3907  HH  TYR P 234     -18.887 -17.665  14.370  1.00  0.00           H  
ATOM   3908  N   ASP P 235     -25.059 -13.836  14.544  1.00  0.00           N  
ATOM   3909  CA  ASP P 235     -25.818 -14.959  13.999  1.00  0.00           C  
ATOM   3910  C   ASP P 235     -26.226 -14.709  12.548  1.00  0.00           C  
ATOM   3911  O   ASP P 235     -25.853 -15.469  11.646  1.00  0.00           O  
ATOM   3912  CB  ASP P 235     -27.045 -15.233  14.873  1.00  0.00           C  
ATOM   3913  CG  ASP P 235     -26.689 -15.938  16.168  1.00  0.00           C  
ATOM   3914  OD1 ASP P 235     -25.758 -16.772  16.147  1.00  0.00           O  
ATOM   3915  OD2 ASP P 235     -27.338 -15.656  17.202  1.00  0.00           O1-
ATOM   3916  H   ASP P 235     -25.479 -13.239  15.228  1.00  0.00           H  
ATOM   3917  HA  ASP P 235     -25.183 -15.857  14.020  1.00  0.00           H  
ATOM   3918 1HB  ASP P 235     -27.747 -15.860  14.304  1.00  0.00           H  
ATOM   3919 2HB  ASP P 235     -27.532 -14.278  15.118  1.00  0.00           H  
ATOM   3920  N   VAL P 236     -26.992 -13.642  12.300  1.00  0.00           N  
ATOM   3921  CA  VAL P 236     -27.546 -13.455  10.962  1.00  0.00           C  
ATOM   3922  C   VAL P 236     -26.453 -13.127   9.949  1.00  0.00           C  
ATOM   3923  O   VAL P 236     -26.525 -13.568   8.795  1.00  0.00           O  
ATOM   3924  CB  VAL P 236     -28.660 -12.389  10.972  1.00  0.00           C  
ATOM   3925  CG1 VAL P 236     -28.095 -10.988  11.222  1.00  0.00           C  
ATOM   3926  CG2 VAL P 236     -29.455 -12.447   9.670  1.00  0.00           C  
ATOM   3927  H   VAL P 236     -27.184 -12.979  13.023  1.00  0.00           H  
ATOM   3928  HA  VAL P 236     -28.008 -14.403  10.648  1.00  0.00           H  
ATOM   3929  HB  VAL P 236     -29.346 -12.629  11.798  1.00  0.00           H  
ATOM   3930 1HG1 VAL P 236     -27.539 -10.649  10.335  1.00  0.00           H  
ATOM   3931 2HG1 VAL P 236     -27.418 -11.049  12.087  1.00  0.00           H  
ATOM   3932 3HG1 VAL P 236     -28.917 -10.278  11.394  1.00  0.00           H  
ATOM   3933 1HG2 VAL P 236     -29.930 -13.434   9.569  1.00  0.00           H  
ATOM   3934 2HG2 VAL P 236     -28.752 -12.284   8.840  1.00  0.00           H  
ATOM   3935 3HG2 VAL P 236     -30.253 -11.690   9.685  1.00  0.00           H  
ATOM   3936  N   THR P 237     -25.419 -12.373  10.346  1.00  0.00           N  
ATOM   3937  CA  THR P 237     -24.347 -12.084   9.398  1.00  0.00           C  
ATOM   3938  C   THR P 237     -23.509 -13.327   9.114  1.00  0.00           C  
ATOM   3939  O   THR P 237     -22.930 -13.444   8.025  1.00  0.00           O  
ATOM   3940  CB  THR P 237     -23.465 -10.934   9.897  1.00  0.00           C  
ATOM   3941  OG1 THR P 237     -22.761 -11.331  11.076  1.00  0.00           O  
ATOM   3942  CG2 THR P 237     -24.307  -9.701  10.195  1.00  0.00           C  
ATOM   3943  H   THR P 237     -25.382 -12.013  11.278  1.00  0.00           H  
ATOM   3944  HA  THR P 237     -24.800 -11.765   8.448  1.00  0.00           H  
ATOM   3945  HB  THR P 237     -22.746 -10.681   9.104  1.00  0.00           H  
ATOM   3946 1HG2 THR P 237     -25.035  -9.932  10.987  1.00  0.00           H  
ATOM   3947 2HG2 THR P 237     -24.835  -9.424   9.271  1.00  0.00           H  
ATOM   3948 3HG2 THR P 237     -23.663  -8.887  10.559  1.00  0.00           H  
ATOM   3949  HG1 THR P 237     -23.320 -11.210  11.835  1.00  0.00           H  
ATOM   3950  N   TYR P 238     -23.438 -14.266  10.067  1.00  0.00           N  
ATOM   3951  CA  TYR P 238     -22.867 -15.575   9.757  1.00  0.00           C  
ATOM   3952  C   TYR P 238     -23.829 -16.406   8.921  1.00  0.00           C  
ATOM   3953  O   TYR P 238     -23.394 -17.274   8.155  1.00  0.00           O  
ATOM   3954  CB  TYR P 238     -22.498 -16.331  11.040  1.00  0.00           C  
ATOM   3955  CG  TYR P 238     -21.847 -17.695  10.823  1.00  0.00           C  
ATOM   3956  CD1 TYR P 238     -20.472 -17.810  10.619  1.00  0.00           C  
ATOM   3957  CD2 TYR P 238     -22.603 -18.865  10.835  1.00  0.00           C  
ATOM   3958  CE1 TYR P 238     -19.871 -19.048  10.422  1.00  0.00           C  
ATOM   3959  CE2 TYR P 238     -22.007 -20.109  10.642  1.00  0.00           C  
ATOM   3960  CZ  TYR P 238     -20.643 -20.192  10.437  1.00  0.00           C  
ATOM   3961  OH  TYR P 238     -20.050 -21.419  10.242  1.00  0.00           O  
ATOM   3962  H   TYR P 238     -23.775 -14.072  10.988  1.00  0.00           H  
ATOM   3963  HA  TYR P 238     -21.946 -15.431   9.173  1.00  0.00           H  
ATOM   3964 1HB  TYR P 238     -23.429 -16.467  11.610  1.00  0.00           H  
ATOM   3965 2HB  TYR P 238     -21.785 -15.725  11.618  1.00  0.00           H  
ATOM   3966  HD1 TYR P 238     -19.862 -16.919  10.614  1.00  0.00           H  
ATOM   3967  HD2 TYR P 238     -23.669 -18.806  10.997  1.00  0.00           H  
ATOM   3968  HE1 TYR P 238     -18.806 -19.114  10.258  1.00  0.00           H  
ATOM   3969  HE2 TYR P 238     -22.609 -21.006  10.653  1.00  0.00           H  
ATOM   3970  HH  TYR P 238     -20.714 -22.059  10.014  1.00  0.00           H  
ATOM   3971  N   SER P 239     -25.133 -16.158   9.051  1.00  0.00           N  
ATOM   3972  CA  SER P 239     -26.101 -16.903   8.254  1.00  0.00           C  
ATOM   3973  C   SER P 239     -26.063 -16.470   6.792  1.00  0.00           C  
ATOM   3974  O   SER P 239     -26.190 -17.302   5.889  1.00  0.00           O  
ATOM   3975  CB  SER P 239     -27.500 -16.730   8.842  1.00  0.00           C  
ATOM   3976  OG  SER P 239     -27.568 -17.263  10.156  1.00  0.00           O  
ATOM   3977  H   SER P 239     -25.447 -15.461   9.695  1.00  0.00           H  
ATOM   3978  HA  SER P 239     -25.846 -17.972   8.297  1.00  0.00           H  
ATOM   3979 1HB  SER P 239     -28.221 -17.252   8.195  1.00  0.00           H  
ATOM   3980 2HB  SER P 239     -27.753 -15.660   8.883  1.00  0.00           H  
ATOM   3981  HG  SER P 239     -26.717 -17.191  10.572  1.00  0.00           H  
ATOM   3982  N   LEU P 240     -25.873 -15.171   6.541  1.00  0.00           N  
ATOM   3983  CA  LEU P 240     -25.788 -14.689   5.166  1.00  0.00           C  
ATOM   3984  C   LEU P 240     -24.484 -15.116   4.507  1.00  0.00           C  
ATOM   3985  O   LEU P 240     -24.457 -15.405   3.305  1.00  0.00           O  
ATOM   3986  CB  LEU P 240     -25.932 -13.170   5.138  1.00  0.00           C  
ATOM   3987  CG  LEU P 240     -27.283 -12.694   5.663  1.00  0.00           C  
ATOM   3988  CD1 LEU P 240     -27.349 -11.182   5.670  1.00  0.00           C  
ATOM   3989  CD2 LEU P 240     -28.409 -13.293   4.833  1.00  0.00           C  
ATOM   3990  H   LEU P 240     -25.789 -14.525   7.300  1.00  0.00           H  
ATOM   3991  HA  LEU P 240     -26.619 -15.119   4.587  1.00  0.00           H  
ATOM   3992 1HB  LEU P 240     -25.813 -12.823   4.101  1.00  0.00           H  
ATOM   3993 2HB  LEU P 240     -25.137 -12.727   5.756  1.00  0.00           H  
ATOM   3994  HG  LEU P 240     -27.393 -13.049   6.698  1.00  0.00           H  
ATOM   3995 1HD1 LEU P 240     -27.235 -10.802   4.644  1.00  0.00           H  
ATOM   3996 2HD1 LEU P 240     -26.526 -10.813   6.299  1.00  0.00           H  
ATOM   3997 3HD1 LEU P 240     -28.329 -10.851   6.043  1.00  0.00           H  
ATOM   3998 1HD2 LEU P 240     -28.497 -14.368   5.049  1.00  0.00           H  
ATOM   3999 2HD2 LEU P 240     -28.159 -13.143   3.772  1.00  0.00           H  
ATOM   4000 3HD2 LEU P 240     -29.365 -12.819   5.100  1.00  0.00           H  
ATOM   4001  N   ALA P 241     -23.391 -15.154   5.271  1.00  0.00           N  
ATOM   4002  CA  ALA P 241     -22.126 -15.632   4.726  1.00  0.00           C  
ATOM   4003  C   ALA P 241     -22.177 -17.113   4.372  1.00  0.00           C  
ATOM   4004  O   ALA P 241     -21.374 -17.573   3.552  1.00  0.00           O  
ATOM   4005  CB  ALA P 241     -20.989 -15.366   5.712  1.00  0.00           C  
ATOM   4006  H   ALA P 241     -23.440 -14.853   6.223  1.00  0.00           H  
ATOM   4007  HA  ALA P 241     -21.907 -15.073   3.804  1.00  0.00           H  
ATOM   4008 1HB  ALA P 241     -21.179 -15.907   6.651  1.00  0.00           H  
ATOM   4009 2HB  ALA P 241     -20.956 -14.283   5.904  1.00  0.00           H  
ATOM   4010 3HB  ALA P 241     -20.040 -15.735   5.297  1.00  0.00           H  
ATOM   4011  N   CYS P 242     -23.101 -17.866   4.969  1.00  0.00           N  
ATOM   4012  CA  CYS P 242     -23.289 -19.264   4.599  1.00  0.00           C  
ATOM   4013  C   CYS P 242     -24.160 -19.401   3.354  1.00  0.00           C  
ATOM   4014  O   CYS P 242     -23.890 -20.252   2.497  1.00  0.00           O  
ATOM   4015  CB  CYS P 242     -23.914 -20.036   5.763  1.00  0.00           C  
ATOM   4016  SG  CYS P 242     -22.767 -20.715   6.988  1.00  0.00           S  
ATOM   4017  H   CYS P 242     -23.675 -17.465   5.683  1.00  0.00           H  
ATOM   4018  HA  CYS P 242     -22.308 -19.711   4.381  1.00  0.00           H  
ATOM   4019 1HB  CYS P 242     -24.497 -20.883   5.348  1.00  0.00           H  
ATOM   4020 2HB  CYS P 242     -24.613 -19.348   6.281  1.00  0.00           H  
ATOM   4021  HG  CYS P 242     -22.419 -19.652   7.651  1.00  0.00           H  
ATOM   4022  N   VAL P 243     -25.208 -18.578   3.240  1.00  0.00           N  
ATOM   4023  CA  VAL P 243     -26.110 -18.661   2.095  1.00  0.00           C  
ATOM   4024  C   VAL P 243     -25.450 -18.136   0.821  1.00  0.00           C  
ATOM   4025  O   VAL P 243     -25.914 -18.449  -0.283  1.00  0.00           O  
ATOM   4026  CB  VAL P 243     -27.430 -17.917   2.403  1.00  0.00           C  
ATOM   4027  CG1 VAL P 243     -27.254 -16.408   2.310  1.00  0.00           C  
ATOM   4028  CG2 VAL P 243     -28.551 -18.392   1.485  1.00  0.00           C  
ATOM   4029  H   VAL P 243     -25.377 -17.895   3.950  1.00  0.00           H  
ATOM   4030  HA  VAL P 243     -26.361 -19.719   1.927  1.00  0.00           H  
ATOM   4031  HB  VAL P 243     -27.715 -18.161   3.437  1.00  0.00           H  
ATOM   4032 1HG1 VAL P 243     -26.954 -16.132   1.288  1.00  0.00           H  
ATOM   4033 2HG1 VAL P 243     -26.468 -16.117   3.022  1.00  0.00           H  
ATOM   4034 3HG1 VAL P 243     -28.208 -15.906   2.527  1.00  0.00           H  
ATOM   4035 1HG2 VAL P 243     -28.730 -19.466   1.644  1.00  0.00           H  
ATOM   4036 2HG2 VAL P 243     -28.232 -18.216   0.447  1.00  0.00           H  
ATOM   4037 3HG2 VAL P 243     -29.482 -17.857   1.724  1.00  0.00           H  
ATOM   4038  N   ARG P 244     -24.364 -17.361   0.941  1.00  0.00           N  
ATOM   4039  CA  ARG P 244     -23.667 -16.863  -0.241  1.00  0.00           C  
ATOM   4040  C   ARG P 244     -23.048 -17.995  -1.055  1.00  0.00           C  
ATOM   4041  O   ARG P 244     -22.915 -17.876  -2.280  1.00  0.00           O  
ATOM   4042  CB  ARG P 244     -22.585 -15.863   0.162  1.00  0.00           C  
ATOM   4043  CG  ARG P 244     -21.926 -15.188  -1.020  1.00  0.00           C  
ATOM   4044  CD  ARG P 244     -20.479 -14.857  -0.735  1.00  0.00           C  
ATOM   4045  NE  ARG P 244     -19.736 -15.974  -0.153  1.00  0.00           N  
ATOM   4046  CZ  ARG P 244     -19.222 -16.986  -0.847  1.00  0.00           C  
ATOM   4047  NH1 ARG P 244     -19.380 -17.041  -2.164  1.00  0.00           N  
ATOM   4048  NH2 ARG P 244     -18.553 -17.949  -0.224  1.00  0.00           N1+
ATOM   4049  H   ARG P 244     -24.027 -17.121   1.851  1.00  0.00           H  
ATOM   4050  HA  ARG P 244     -24.390 -16.339  -0.884  1.00  0.00           H  
ATOM   4051 1HB  ARG P 244     -21.814 -16.393   0.740  1.00  0.00           H  
ATOM   4052 2HB  ARG P 244     -23.040 -15.091   0.800  1.00  0.00           H  
ATOM   4053 1HG  ARG P 244     -22.468 -14.260  -1.253  1.00  0.00           H  
ATOM   4054 2HG  ARG P 244     -21.977 -15.857  -1.891  1.00  0.00           H  
ATOM   4055 1HD  ARG P 244     -20.468 -14.008  -0.036  1.00  0.00           H  
ATOM   4056 2HD  ARG P 244     -19.976 -14.582  -1.674  1.00  0.00           H  
ATOM   4057  HE  ARG P 244     -19.605 -15.977   0.838  1.00  0.00           H  
ATOM   4058 1HH1 ARG P 244     -19.887 -16.321  -2.637  1.00  0.00           H  
ATOM   4059 2HH1 ARG P 244     -18.992 -17.803  -2.683  1.00  0.00           H  
ATOM   4060 1HH2 ARG P 244     -18.435 -17.914   0.768  1.00  0.00           H  
ATOM   4061 2HH2 ARG P 244     -18.167 -18.709  -0.747  1.00  0.00           H  
ATOM   4062  N   CYS P 245     -22.666 -19.094  -0.400  1.00  0.00           N  
ATOM   4063  CA  CYS P 245     -22.093 -20.248  -1.085  1.00  0.00           C  
ATOM   4064  C   CYS P 245     -23.135 -21.081  -1.825  1.00  0.00           C  
ATOM   4065  O   CYS P 245     -22.757 -22.017  -2.539  1.00  0.00           O  
ATOM   4066  CB  CYS P 245     -21.341 -21.119  -0.079  1.00  0.00           C  
ATOM   4067  SG  CYS P 245     -20.230 -20.172   1.004  1.00  0.00           S  
ATOM   4068  H   CYS P 245     -22.776 -19.127   0.593  1.00  0.00           H  
ATOM   4069  HA  CYS P 245     -21.364 -19.889  -1.826  1.00  0.00           H  
ATOM   4070 1HB  CYS P 245     -20.742 -21.865  -0.622  1.00  0.00           H  
ATOM   4071 2HB  CYS P 245     -22.080 -21.652   0.537  1.00  0.00           H  
ATOM   4072  HG  CYS P 245     -19.077 -20.718   0.753  1.00  0.00           H  
ATOM   4073  N   CYS P 246     -24.425 -20.775  -1.657  1.00  0.00           N  
ATOM   4074  CA  CYS P 246     -25.512 -21.302  -2.480  1.00  0.00           C  
ATOM   4075  C   CYS P 246     -25.920 -20.343  -3.586  1.00  0.00           C  
ATOM   4076  O   CYS P 246     -26.263 -20.778  -4.691  1.00  0.00           O  
ATOM   4077  CB  CYS P 246     -26.753 -21.585  -1.630  1.00  0.00           C  
ATOM   4078  SG  CYS P 246     -26.437 -22.382  -0.089  1.00  0.00           S  
ATOM   4079  H   CYS P 246     -24.662 -20.143  -0.919  1.00  0.00           H  
ATOM   4080  HA  CYS P 246     -25.189 -22.246  -2.942  1.00  0.00           H  
ATOM   4081 1HB  CYS P 246     -27.444 -22.230  -2.211  1.00  0.00           H  
ATOM   4082 2HB  CYS P 246     -27.259 -20.617  -1.434  1.00  0.00           H  
ATOM   4083  HG  CYS P 246     -25.158 -22.605  -0.157  1.00  0.00           H  
ATOM   4084  N   VAL P 247     -25.921 -19.043  -3.281  1.00  0.00           N  
ATOM   4085  CA  VAL P 247     -26.334 -18.024  -4.235  1.00  0.00           C  
ATOM   4086  C   VAL P 247     -25.373 -17.957  -5.412  1.00  0.00           C  
ATOM   4087  O   VAL P 247     -25.760 -17.557  -6.515  1.00  0.00           O  
ATOM   4088  CB  VAL P 247     -26.448 -16.669  -3.509  1.00  0.00           C  
ATOM   4089  CG1 VAL P 247     -26.736 -15.546  -4.485  1.00  0.00           C  
ATOM   4090  CG2 VAL P 247     -27.531 -16.735  -2.428  1.00  0.00           C  
ATOM   4091  H   VAL P 247     -25.629 -18.760  -2.367  1.00  0.00           H  
ATOM   4092  HA  VAL P 247     -27.330 -18.282  -4.623  1.00  0.00           H  
ATOM   4093  HB  VAL P 247     -25.485 -16.463  -3.018  1.00  0.00           H  
ATOM   4094 1HG1 VAL P 247     -27.597 -15.815  -5.115  1.00  0.00           H  
ATOM   4095 2HG1 VAL P 247     -25.842 -15.409  -5.111  1.00  0.00           H  
ATOM   4096 3HG1 VAL P 247     -26.996 -14.629  -3.936  1.00  0.00           H  
ATOM   4097 1HG2 VAL P 247     -27.359 -17.610  -1.785  1.00  0.00           H  
ATOM   4098 2HG2 VAL P 247     -28.504 -16.827  -2.932  1.00  0.00           H  
ATOM   4099 3HG2 VAL P 247     -27.482 -15.837  -1.794  1.00  0.00           H  
ATOM   4100  N   ASN P 248     -24.125 -18.377  -5.214  1.00  0.00           N  
ATOM   4101  CA  ASN P 248     -23.071 -18.226  -6.212  1.00  0.00           C  
ATOM   4102  C   ASN P 248     -23.275 -19.124  -7.432  1.00  0.00           C  
ATOM   4103  O   ASN P 248     -23.005 -18.682  -8.556  1.00  0.00           O  
ATOM   4104  CB  ASN P 248     -21.706 -18.491  -5.577  1.00  0.00           C  
ATOM   4105  CG  ASN P 248     -20.650 -17.527  -6.054  1.00  0.00           C  
ATOM   4106  OD1 ASN P 248     -20.909 -16.338  -6.223  1.00  0.00           O  
ATOM   4107  ND2 ASN P 248     -19.445 -18.036  -6.273  1.00  0.00           N  
ATOM   4108  H   ASN P 248     -23.900 -18.815  -4.344  1.00  0.00           H  
ATOM   4109  HA  ASN P 248     -23.075 -17.184  -6.564  1.00  0.00           H  
ATOM   4110 1HB  ASN P 248     -21.396 -19.516  -5.830  1.00  0.00           H  
ATOM   4111 2HB  ASN P 248     -21.795 -18.399  -4.484  1.00  0.00           H  
ATOM   4112 1HD2 ASN P 248     -18.703 -17.445  -6.590  1.00  0.00           H  
ATOM   4113 2HD2 ASN P 248     -19.279 -19.010  -6.121  1.00  0.00           H  
ATOM   4114  N   PRO P 249     -23.709 -20.384  -7.275  1.00  0.00           N  
ATOM   4115  CA  PRO P 249     -24.080 -21.159  -8.473  1.00  0.00           C  
ATOM   4116  C   PRO P 249     -25.347 -20.657  -9.151  1.00  0.00           C  
ATOM   4117  O   PRO P 249     -25.451 -20.761 -10.380  1.00  0.00           O  
ATOM   4118  CB  PRO P 249     -24.250 -22.587  -7.934  1.00  0.00           C  
ATOM   4119  CG  PRO P 249     -23.426 -22.618  -6.688  1.00  0.00           C  
ATOM   4120  CD  PRO P 249     -23.583 -21.258  -6.090  1.00  0.00           C  
ATOM   4121  HA  PRO P 249     -23.252 -21.145  -9.198  1.00  0.00           H  
ATOM   4122 1HB  PRO P 249     -23.886 -23.326  -8.663  1.00  0.00           H  
ATOM   4123 2HB  PRO P 249     -25.306 -22.798  -7.710  1.00  0.00           H  
ATOM   4124 1HG  PRO P 249     -23.792 -23.393  -5.998  1.00  0.00           H  
ATOM   4125 2HG  PRO P 249     -22.371 -22.821  -6.923  1.00  0.00           H  
ATOM   4126 1HD  PRO P 249     -24.493 -21.222  -5.456  1.00  0.00           H  
ATOM   4127 2HD  PRO P 249     -22.693 -20.968  -5.494  1.00  0.00           H  
ATOM   4128  N   PHE P 250     -26.316 -20.121  -8.399  1.00  0.00           N  
ATOM   4129  CA  PHE P 250     -27.486 -19.523  -9.041  1.00  0.00           C  
ATOM   4130  C   PHE P 250     -27.101 -18.298  -9.861  1.00  0.00           C  
ATOM   4131  O   PHE P 250     -27.750 -17.997 -10.868  1.00  0.00           O  
ATOM   4132  CB  PHE P 250     -28.551 -19.159  -7.997  1.00  0.00           C  
ATOM   4133  CG  PHE P 250     -29.093 -20.344  -7.243  1.00  0.00           C  
ATOM   4134  CD1 PHE P 250     -29.091 -21.612  -7.815  1.00  0.00           C  
ATOM   4135  CD2 PHE P 250     -29.598 -20.194  -5.958  1.00  0.00           C  
ATOM   4136  CE1 PHE P 250     -29.585 -22.708  -7.122  1.00  0.00           C  
ATOM   4137  CE2 PHE P 250     -30.094 -21.288  -5.260  1.00  0.00           C  
ATOM   4138  CZ  PHE P 250     -30.088 -22.545  -5.845  1.00  0.00           C  
ATOM   4139  H   PHE P 250     -26.240 -20.129  -7.402  1.00  0.00           H  
ATOM   4140  HA  PHE P 250     -27.927 -20.262  -9.726  1.00  0.00           H  
ATOM   4141 1HB  PHE P 250     -29.375 -18.663  -8.531  1.00  0.00           H  
ATOM   4142 2HB  PHE P 250     -28.112 -18.475  -7.256  1.00  0.00           H  
ATOM   4143  HD1 PHE P 250     -28.699 -21.745  -8.813  1.00  0.00           H  
ATOM   4144  HD2 PHE P 250     -29.605 -19.217  -5.497  1.00  0.00           H  
ATOM   4145  HE1 PHE P 250     -29.576 -23.686  -7.579  1.00  0.00           H  
ATOM   4146  HE2 PHE P 250     -30.484 -21.159  -4.261  1.00  0.00           H  
ATOM   4147  HZ  PHE P 250     -30.476 -23.395  -5.304  1.00  0.00           H  
ATOM   4148  N   LEU P 251     -26.048 -17.586  -9.455  1.00  0.00           N  
ATOM   4149  CA  LEU P 251     -25.548 -16.481 -10.265  1.00  0.00           C  
ATOM   4150  C   LEU P 251     -25.069 -16.968 -11.626  1.00  0.00           C  
ATOM   4151  O   LEU P 251     -25.348 -16.337 -12.649  1.00  0.00           O  
ATOM   4152  CB  LEU P 251     -24.422 -15.753  -9.528  1.00  0.00           C  
ATOM   4153  CG  LEU P 251     -24.787 -14.610  -8.571  1.00  0.00           C  
ATOM   4154  CD1 LEU P 251     -26.290 -14.362  -8.544  1.00  0.00           C  
ATOM   4155  CD2 LEU P 251     -24.255 -14.863  -7.163  1.00  0.00           C  
ATOM   4156  H   LEU P 251     -25.599 -17.811  -8.590  1.00  0.00           H  
ATOM   4157  HA  LEU P 251     -26.365 -15.763 -10.429  1.00  0.00           H  
ATOM   4158 1HB  LEU P 251     -23.744 -15.332 -10.298  1.00  0.00           H  
ATOM   4159 2HB  LEU P 251     -23.872 -16.513  -8.937  1.00  0.00           H  
ATOM   4160  HG  LEU P 251     -24.306 -13.696  -8.949  1.00  0.00           H  
ATOM   4161 1HD1 LEU P 251     -26.808 -15.264  -8.188  1.00  0.00           H  
ATOM   4162 2HD1 LEU P 251     -26.610 -14.128  -9.570  1.00  0.00           H  
ATOM   4163 3HD1 LEU P 251     -26.522 -13.544  -7.846  1.00  0.00           H  
ATOM   4164 1HD2 LEU P 251     -23.161 -14.751  -7.155  1.00  0.00           H  
ATOM   4165 2HD2 LEU P 251     -24.529 -15.890  -6.881  1.00  0.00           H  
ATOM   4166 3HD2 LEU P 251     -24.673 -14.122  -6.466  1.00  0.00           H  
ATOM   4167  N   TYR P 252     -24.363 -18.102 -11.662  1.00  0.00           N  
ATOM   4168  CA  TYR P 252     -23.736 -18.558 -12.903  1.00  0.00           C  
ATOM   4169  C   TYR P 252     -24.760 -18.998 -13.954  1.00  0.00           C  
ATOM   4170  O   TYR P 252     -24.462 -18.973 -15.157  1.00  0.00           O  
ATOM   4171  CB  TYR P 252     -22.779 -19.718 -12.619  1.00  0.00           C  
ATOM   4172  CG  TYR P 252     -21.511 -19.393 -11.846  1.00  0.00           C  
ATOM   4173  CD1 TYR P 252     -20.907 -18.139 -11.917  1.00  0.00           C  
ATOM   4174  CD2 TYR P 252     -20.903 -20.369 -11.058  1.00  0.00           C  
ATOM   4175  CE1 TYR P 252     -19.741 -17.872 -11.212  1.00  0.00           C  
ATOM   4176  CE2 TYR P 252     -19.751 -20.112 -10.356  1.00  0.00           C  
ATOM   4177  CZ  TYR P 252     -19.171 -18.870 -10.435  1.00  0.00           C  
ATOM   4178  OH  TYR P 252     -18.016 -18.648  -9.722  1.00  0.00           O  
ATOM   4179  H   TYR P 252     -24.262 -18.646 -10.829  1.00  0.00           H  
ATOM   4180  HA  TYR P 252     -23.149 -17.731 -13.328  1.00  0.00           H  
ATOM   4181 1HB  TYR P 252     -22.494 -20.131 -13.598  1.00  0.00           H  
ATOM   4182 2HB  TYR P 252     -23.316 -20.475 -12.029  1.00  0.00           H  
ATOM   4183  HD1 TYR P 252     -21.351 -17.366 -12.527  1.00  0.00           H  
ATOM   4184  HD2 TYR P 252     -21.349 -21.351 -10.998  1.00  0.00           H  
ATOM   4185  HE1 TYR P 252     -19.282 -16.896 -11.268  1.00  0.00           H  
ATOM   4186  HE2 TYR P 252     -19.304 -20.882  -9.745  1.00  0.00           H  
ATOM   4187  HH  TYR P 252     -18.036 -17.774  -9.350  1.00  0.00           H  
ATOM   4188  N   ALA P 253     -25.954 -19.422 -13.531  1.00  0.00           N  
ATOM   4189  CA  ALA P 253     -26.929 -19.998 -14.453  1.00  0.00           C  
ATOM   4190  C   ALA P 253     -27.895 -18.957 -15.014  1.00  0.00           C  
ATOM   4191  O   ALA P 253     -28.072 -18.861 -16.234  1.00  0.00           O  
ATOM   4192  CB  ALA P 253     -27.706 -21.122 -13.755  1.00  0.00           C  
ATOM   4193  H   ALA P 253     -26.185 -19.343 -12.561  1.00  0.00           H  
ATOM   4194  HA  ALA P 253     -26.388 -20.444 -15.301  1.00  0.00           H  
ATOM   4195 1HB  ALA P 253     -28.251 -20.714 -12.891  1.00  0.00           H  
ATOM   4196 2HB  ALA P 253     -26.978 -21.875 -13.417  1.00  0.00           H  
ATOM   4197 3HB  ALA P 253     -28.445 -21.552 -14.447  1.00  0.00           H  
ATOM   4198  N   PHE P 254     -28.535 -18.183 -14.135  1.00  0.00           N  
ATOM   4199  CA  PHE P 254     -29.441 -17.120 -14.551  1.00  0.00           C  
ATOM   4200  C   PHE P 254     -28.693 -16.082 -15.386  1.00  0.00           C  
ATOM   4201  O   PHE P 254     -28.755 -16.117 -16.621  1.00  0.00           O  
ATOM   4202  CB  PHE P 254     -30.115 -16.495 -13.317  1.00  0.00           C  
ATOM   4203  CG  PHE P 254     -30.647 -15.097 -13.536  1.00  0.00           C  
ATOM   4204  CD1 PHE P 254     -31.707 -14.861 -14.398  1.00  0.00           C  
ATOM   4205  CD2 PHE P 254     -30.092 -14.020 -12.856  1.00  0.00           C  
ATOM   4206  CE1 PHE P 254     -32.191 -13.574 -14.590  1.00  0.00           C  
ATOM   4207  CE2 PHE P 254     -30.567 -12.735 -13.043  1.00  0.00           C  
ATOM   4208  CZ  PHE P 254     -31.620 -12.510 -13.910  1.00  0.00           C  
ATOM   4209  H   PHE P 254     -28.388 -18.338 -13.158  1.00  0.00           H  
ATOM   4210  HA  PHE P 254     -30.231 -17.554 -15.181  1.00  0.00           H  
ATOM   4211 1HB  PHE P 254     -29.362 -16.471 -12.516  1.00  0.00           H  
ATOM   4212 2HB  PHE P 254     -30.968 -17.122 -13.018  1.00  0.00           H  
ATOM   4213  HD1 PHE P 254     -32.161 -15.687 -14.926  1.00  0.00           H  
ATOM   4214  HD2 PHE P 254     -29.276 -14.189 -12.170  1.00  0.00           H  
ATOM   4215  HE1 PHE P 254     -33.013 -13.402 -15.269  1.00  0.00           H  
ATOM   4216  HE2 PHE P 254     -30.116 -11.909 -12.513  1.00  0.00           H  
ATOM   4217  HZ  PHE P 254     -31.996 -11.508 -14.057  1.00  0.00           H  
ATOM   4218  N   ILE P 255     -27.960 -15.175 -14.734  1.00  0.00           N  
ATOM   4219  CA  ILE P 255     -27.310 -14.089 -15.460  1.00  0.00           C  
ATOM   4220  C   ILE P 255     -26.126 -14.602 -16.275  1.00  0.00           C  
ATOM   4221  O   ILE P 255     -25.751 -13.988 -17.283  1.00  0.00           O  
ATOM   4222  CB  ILE P 255     -26.916 -12.964 -14.471  1.00  0.00           C  
ATOM   4223  CG1 ILE P 255     -26.072 -11.876 -15.144  1.00  0.00           C  
ATOM   4224  CG2 ILE P 255     -26.204 -13.521 -13.261  1.00  0.00           C  
ATOM   4225  CD1 ILE P 255     -25.504 -10.854 -14.172  1.00  0.00           C  
ATOM   4226  H   ILE P 255     -27.856 -15.241 -13.742  1.00  0.00           H  
ATOM   4227  HA  ILE P 255     -28.037 -13.662 -16.166  1.00  0.00           H  
ATOM   4228  HB  ILE P 255     -27.847 -12.492 -14.124  1.00  0.00           H  
ATOM   4229 1HG1 ILE P 255     -26.701 -11.350 -15.877  1.00  0.00           H  
ATOM   4230 2HG1 ILE P 255     -25.236 -12.358 -15.672  1.00  0.00           H  
ATOM   4231 1HG2 ILE P 255     -25.198 -13.862 -13.547  1.00  0.00           H  
ATOM   4232 2HG2 ILE P 255     -26.794 -14.370 -12.886  1.00  0.00           H  
ATOM   4233 3HG2 ILE P 255     -26.088 -12.735 -12.500  1.00  0.00           H  
ATOM   4234 1HD1 ILE P 255     -24.840 -11.356 -13.453  1.00  0.00           H  
ATOM   4235 2HD1 ILE P 255     -26.348 -10.390 -13.641  1.00  0.00           H  
ATOM   4236 3HD1 ILE P 255     -24.906 -10.110 -14.718  1.00  0.00           H  
ATOM   4237  N   GLY P 256     -25.546 -15.736 -15.885  1.00  0.00           N  
ATOM   4238  CA  GLY P 256     -24.481 -16.325 -16.670  1.00  0.00           C  
ATOM   4239  C   GLY P 256     -24.943 -16.700 -18.064  1.00  0.00           C  
ATOM   4240  O   GLY P 256     -26.122 -16.944 -18.327  1.00  0.00           O  
ATOM   4241  H   GLY P 256     -25.848 -16.184 -15.044  1.00  0.00           H  
ATOM   4242 1HA  GLY P 256     -24.126 -17.239 -16.171  1.00  0.00           H  
ATOM   4243 2HA  GLY P 256     -23.665 -15.591 -16.744  1.00  0.00           H  
ATOM   4244  N   VAL P 257     -23.977 -16.731 -18.973  1.00  0.00           N  
ATOM   4245  CA  VAL P 257     -24.208 -17.075 -20.369  1.00  0.00           C  
ATOM   4246  C   VAL P 257     -23.689 -18.472 -20.686  1.00  0.00           C  
ATOM   4247  O   VAL P 257     -24.429 -19.326 -21.176  1.00  0.00           O  
ATOM   4248  CB  VAL P 257     -23.578 -16.018 -21.306  1.00  0.00           C  
ATOM   4249  CG1 VAL P 257     -22.162 -15.644 -20.847  1.00  0.00           C  
ATOM   4250  CG2 VAL P 257     -23.576 -16.511 -22.743  1.00  0.00           C  
ATOM   4251  H   VAL P 257     -23.046 -16.507 -18.686  1.00  0.00           H  
ATOM   4252  HA  VAL P 257     -25.292 -17.073 -20.554  1.00  0.00           H  
ATOM   4253  HB  VAL P 257     -24.200 -15.112 -21.256  1.00  0.00           H  
ATOM   4254 1HG1 VAL P 257     -21.516 -16.534 -20.874  1.00  0.00           H  
ATOM   4255 2HG1 VAL P 257     -22.234 -15.265 -19.817  1.00  0.00           H  
ATOM   4256 3HG1 VAL P 257     -21.731 -14.898 -21.531  1.00  0.00           H  
ATOM   4257 1HG2 VAL P 257     -24.585 -16.851 -23.020  1.00  0.00           H  
ATOM   4258 2HG2 VAL P 257     -22.868 -17.350 -22.808  1.00  0.00           H  
ATOM   4259 3HG2 VAL P 257     -23.302 -15.689 -23.420  1.00  0.00           H  
ATOM   4260  N   LYS P 258     -22.418 -18.729 -20.377  1.00  0.00           N  
ATOM   4261  CA  LYS P 258     -21.792 -20.002 -20.717  1.00  0.00           C  
ATOM   4262  C   LYS P 258     -22.344 -21.141 -19.869  1.00  0.00           C  
ATOM   4263  O   LYS P 258     -22.582 -22.241 -20.381  1.00  0.00           O  
ATOM   4264  CB  LYS P 258     -20.279 -19.882 -20.533  1.00  0.00           C  
ATOM   4265  CG  LYS P 258     -19.467 -21.053 -21.022  1.00  0.00           C  
ATOM   4266  CD  LYS P 258     -18.044 -20.923 -20.516  1.00  0.00           C  
ATOM   4267  CE  LYS P 258     -17.076 -21.745 -21.342  1.00  0.00           C  
ATOM   4268  NZ  LYS P 258     -17.510 -23.158 -21.420  1.00  0.00           N1+
ATOM   4269  H   LYS P 258     -21.881 -18.033 -19.901  1.00  0.00           H  
ATOM   4270  HA  LYS P 258     -21.992 -20.231 -21.774  1.00  0.00           H  
ATOM   4271 1HB  LYS P 258     -20.074 -19.751 -19.450  1.00  0.00           H  
ATOM   4272 2HB  LYS P 258     -19.938 -18.977 -21.077  1.00  0.00           H  
ATOM   4273 1HG  LYS P 258     -19.469 -21.071 -22.122  1.00  0.00           H  
ATOM   4274 2HG  LYS P 258     -19.908 -21.990 -20.651  1.00  0.00           H  
ATOM   4275 1HD  LYS P 258     -18.002 -21.264 -19.471  1.00  0.00           H  
ATOM   4276 2HD  LYS P 258     -17.744 -19.866 -20.559  1.00  0.00           H  
ATOM   4277 1HE  LYS P 258     -16.087 -21.683 -20.865  1.00  0.00           H  
ATOM   4278 2HE  LYS P 258     -17.028 -21.349 -22.367  1.00  0.00           H  
ATOM   4279 1HZ  LYS P 258     -16.707 -23.747 -21.510  1.00  0.00           H  
ATOM   4280 2HZ  LYS P 258     -18.105 -23.282 -22.214  1.00  0.00           H  
ATOM   4281 3HZ  LYS P 258     -18.012 -23.399 -20.589  1.00  0.00           H  
ATOM   4282  N   PHE P 259     -22.559 -20.896 -18.573  1.00  0.00           N  
ATOM   4283  CA  PHE P 259     -22.826 -21.992 -17.646  1.00  0.00           C  
ATOM   4284  C   PHE P 259     -24.144 -22.691 -17.963  1.00  0.00           C  
ATOM   4285  O   PHE P 259     -24.157 -23.879 -18.304  1.00  0.00           O  
ATOM   4286  CB  PHE P 259     -22.813 -21.490 -16.199  1.00  0.00           C  
ATOM   4287  CG  PHE P 259     -23.180 -22.552 -15.194  1.00  0.00           C  
ATOM   4288  CD1 PHE P 259     -22.420 -23.713 -15.081  1.00  0.00           C  
ATOM   4289  CD2 PHE P 259     -24.287 -22.400 -14.377  1.00  0.00           C  
ATOM   4290  CE1 PHE P 259     -22.760 -24.702 -14.167  1.00  0.00           C  
ATOM   4291  CE2 PHE P 259     -24.630 -23.381 -13.459  1.00  0.00           C  
ATOM   4292  CZ  PHE P 259     -23.864 -24.534 -13.354  1.00  0.00           C  
ATOM   4293  H   PHE P 259     -22.537 -19.955 -18.236  1.00  0.00           H  
ATOM   4294  HA  PHE P 259     -22.022 -22.736 -17.746  1.00  0.00           H  
ATOM   4295 1HB  PHE P 259     -23.534 -20.662 -16.134  1.00  0.00           H  
ATOM   4296 2HB  PHE P 259     -21.803 -21.135 -15.946  1.00  0.00           H  
ATOM   4297  HD1 PHE P 259     -21.554 -23.846 -15.713  1.00  0.00           H  
ATOM   4298  HD2 PHE P 259     -24.890 -21.508 -14.455  1.00  0.00           H  
ATOM   4299  HE1 PHE P 259     -22.163 -25.599 -14.092  1.00  0.00           H  
ATOM   4300  HE2 PHE P 259     -25.494 -23.248 -12.825  1.00  0.00           H  
ATOM   4301  HZ  PHE P 259     -24.131 -25.298 -12.638  1.00  0.00           H  
ATOM   4302  N   ARG P 260     -25.268 -21.970 -17.850  1.00  0.00           N  
ATOM   4303  CA  ARG P 260     -26.569 -22.605 -18.058  1.00  0.00           C  
ATOM   4304  C   ARG P 260     -26.628 -23.311 -19.406  1.00  0.00           C  
ATOM   4305  O   ARG P 260     -27.165 -24.421 -19.517  1.00  0.00           O  
ATOM   4306  CB  ARG P 260     -27.697 -21.578 -17.954  1.00  0.00           C  
ATOM   4307  CG  ARG P 260     -29.055 -22.226 -18.118  1.00  0.00           C  
ATOM   4308  CD  ARG P 260     -30.154 -21.245 -18.456  1.00  0.00           C  
ATOM   4309  NE  ARG P 260     -31.356 -21.965 -18.861  1.00  0.00           N  
ATOM   4310  CZ  ARG P 260     -31.670 -22.260 -20.119  1.00  0.00           C  
ATOM   4311  NH1 ARG P 260     -30.874 -21.880 -21.115  1.00  0.00           N  
ATOM   4312  NH2 ARG P 260     -32.786 -22.930 -20.386  1.00  0.00           N1+
ATOM   4313  H   ARG P 260     -25.217 -20.997 -17.623  1.00  0.00           H  
ATOM   4314  HA  ARG P 260     -26.724 -23.359 -17.272  1.00  0.00           H  
ATOM   4315 1HB  ARG P 260     -27.564 -20.817 -18.737  1.00  0.00           H  
ATOM   4316 2HB  ARG P 260     -27.648 -21.088 -16.970  1.00  0.00           H  
ATOM   4317 1HG  ARG P 260     -29.316 -22.735 -17.178  1.00  0.00           H  
ATOM   4318 2HG  ARG P 260     -28.993 -22.973 -18.923  1.00  0.00           H  
ATOM   4319 1HD  ARG P 260     -29.802 -20.603 -19.277  1.00  0.00           H  
ATOM   4320 2HD  ARG P 260     -30.400 -20.633 -17.576  1.00  0.00           H  
ATOM   4321  HE  ARG P 260     -31.988 -22.257 -18.143  1.00  0.00           H  
ATOM   4322 1HH1 ARG P 260     -30.036 -21.371 -20.919  1.00  0.00           H  
ATOM   4323 2HH1 ARG P 260     -31.114 -22.104 -22.060  1.00  0.00           H  
ATOM   4324 1HH2 ARG P 260     -33.390 -23.212 -19.641  1.00  0.00           H  
ATOM   4325 2HH2 ARG P 260     -33.022 -23.152 -21.332  1.00  0.00           H  
ATOM   4326  N   ASN P 261     -26.071 -22.676 -20.439  1.00  0.00           N  
ATOM   4327  CA  ASN P 261     -25.935 -23.302 -21.750  1.00  0.00           C  
ATOM   4328  C   ASN P 261     -25.147 -24.607 -21.656  1.00  0.00           C  
ATOM   4329  O   ASN P 261     -25.637 -25.676 -22.040  1.00  0.00           O  
ATOM   4330  CB  ASN P 261     -25.245 -22.318 -22.700  1.00  0.00           C  
ATOM   4331  CG  ASN P 261     -25.713 -22.451 -24.131  1.00  0.00           C  
ATOM   4332  OD1 ASN P 261     -26.885 -22.723 -24.394  1.00  0.00           O  
ATOM   4333  ND2 ASN P 261     -24.794 -22.248 -25.072  1.00  0.00           N  
ATOM   4334  H   ASN P 261     -25.736 -21.742 -20.311  1.00  0.00           H  
ATOM   4335  HA  ASN P 261     -26.934 -23.528 -22.151  1.00  0.00           H  
ATOM   4336 1HB  ASN P 261     -24.161 -22.500 -22.661  1.00  0.00           H  
ATOM   4337 2HB  ASN P 261     -25.451 -21.292 -22.361  1.00  0.00           H  
ATOM   4338 1HD2 ASN P 261     -23.829 -22.170 -24.820  1.00  0.00           H  
ATOM   4339 2HD2 ASN P 261     -25.068 -22.173 -26.031  1.00  0.00           H  
ATOM   4340  N   ASP P 262     -23.919 -24.534 -21.120  1.00  0.00           N  
ATOM   4341  CA  ASP P 262     -23.009 -25.680 -21.126  1.00  0.00           C  
ATOM   4342  C   ASP P 262     -23.499 -26.810 -20.229  1.00  0.00           C  
ATOM   4343  O   ASP P 262     -23.322 -27.988 -20.561  1.00  0.00           O  
ATOM   4344  CB  ASP P 262     -21.608 -25.247 -20.686  1.00  0.00           C  
ATOM   4345  CG  ASP P 262     -20.772 -24.701 -21.826  1.00  0.00           C  
ATOM   4346  OD1 ASP P 262     -19.619 -24.290 -21.571  1.00  0.00           O  
ATOM   4347  OD2 ASP P 262     -21.271 -24.668 -22.973  1.00  0.00           O1-
ATOM   4348  H   ASP P 262     -23.618 -23.675 -20.706  1.00  0.00           H  
ATOM   4349  HA  ASP P 262     -22.936 -26.068 -22.153  1.00  0.00           H  
ATOM   4350 1HB  ASP P 262     -21.095 -26.119 -20.254  1.00  0.00           H  
ATOM   4351 2HB  ASP P 262     -21.702 -24.465 -19.918  1.00  0.00           H  
ATOM   4352  N   LEU P 263     -24.077 -26.476 -19.071  1.00  0.00           N  
ATOM   4353  CA  LEU P 263     -24.522 -27.510 -18.141  1.00  0.00           C  
ATOM   4354  C   LEU P 263     -25.664 -28.325 -18.736  1.00  0.00           C  
ATOM   4355  O   LEU P 263     -25.605 -29.560 -18.772  1.00  0.00           O  
ATOM   4356  CB  LEU P 263     -24.956 -26.801 -16.844  1.00  0.00           C  
ATOM   4357  CG  LEU P 263     -25.393 -27.733 -15.691  1.00  0.00           C  
ATOM   4358  CD1 LEU P 263     -24.197 -28.173 -14.830  1.00  0.00           C  
ATOM   4359  CD2 LEU P 263     -26.414 -27.005 -14.805  1.00  0.00           C  
ATOM   4360  H   LEU P 263     -24.206 -25.512 -18.840  1.00  0.00           H  
ATOM   4361  HA  LEU P 263     -23.686 -28.186 -17.910  1.00  0.00           H  
ATOM   4362 1HB  LEU P 263     -25.807 -26.131 -17.086  1.00  0.00           H  
ATOM   4363 2HB  LEU P 263     -24.104 -26.187 -16.486  1.00  0.00           H  
ATOM   4364  HG  LEU P 263     -25.869 -28.627 -16.121  1.00  0.00           H  
ATOM   4365 1HD1 LEU P 263     -23.724 -27.291 -14.374  1.00  0.00           H  
ATOM   4366 2HD1 LEU P 263     -23.479 -28.683 -15.489  1.00  0.00           H  
ATOM   4367 3HD1 LEU P 263     -24.543 -28.827 -14.016  1.00  0.00           H  
ATOM   4368 1HD2 LEU P 263     -27.304 -26.750 -15.399  1.00  0.00           H  
ATOM   4369 2HD2 LEU P 263     -25.938 -26.087 -14.430  1.00  0.00           H  
ATOM   4370 3HD2 LEU P 263     -26.736 -27.664 -13.985  1.00  0.00           H  
ATOM   4371  N   PHE P 264     -26.707 -27.645 -19.228  1.00  0.00           N  
ATOM   4372  CA  PHE P 264     -27.857 -28.351 -19.783  1.00  0.00           C  
ATOM   4373  C   PHE P 264     -27.474 -29.180 -21.004  1.00  0.00           C  
ATOM   4374  O   PHE P 264     -28.100 -30.213 -21.270  1.00  0.00           O  
ATOM   4375  CB  PHE P 264     -28.947 -27.329 -20.163  1.00  0.00           C  
ATOM   4376  CG  PHE P 264     -29.833 -26.823 -19.030  1.00  0.00           C  
ATOM   4377  CD1 PHE P 264     -31.235 -26.901 -19.158  1.00  0.00           C  
ATOM   4378  CD2 PHE P 264     -29.283 -26.239 -17.868  1.00  0.00           C  
ATOM   4379  CE1 PHE P 264     -32.073 -26.419 -18.136  1.00  0.00           C  
ATOM   4380  CE2 PHE P 264     -30.122 -25.768 -16.841  1.00  0.00           C  
ATOM   4381  CZ  PHE P 264     -31.518 -25.860 -16.974  1.00  0.00           C  
ATOM   4382  H   PHE P 264     -26.698 -26.645 -19.215  1.00  0.00           H  
ATOM   4383  HA  PHE P 264     -28.271 -29.027 -19.020  1.00  0.00           H  
ATOM   4384 1HB  PHE P 264     -29.585 -27.818 -20.914  1.00  0.00           H  
ATOM   4385 2HB  PHE P 264     -28.460 -26.443 -20.597  1.00  0.00           H  
ATOM   4386  HD1 PHE P 264     -31.669 -27.334 -20.047  1.00  0.00           H  
ATOM   4387  HD2 PHE P 264     -28.211 -26.153 -17.767  1.00  0.00           H  
ATOM   4388  HE1 PHE P 264     -33.146 -26.479 -18.246  1.00  0.00           H  
ATOM   4389  HE2 PHE P 264     -29.693 -25.335 -15.950  1.00  0.00           H  
ATOM   4390  HZ  PHE P 264     -32.162 -25.502 -16.185  1.00  0.00           H  
ATOM   4391  N   LYS P 265     -26.441 -28.761 -21.740  1.00  0.00           N  
ATOM   4392  CA  LYS P 265     -26.020 -29.434 -22.966  1.00  0.00           C  
ATOM   4393  C   LYS P 265     -25.048 -30.587 -22.724  1.00  0.00           C  
ATOM   4394  O   LYS P 265     -24.563 -31.181 -23.695  1.00  0.00           O  
ATOM   4395  CB  LYS P 265     -25.340 -28.384 -23.942  1.00  0.00           C  
ATOM   4396  CG  LYS P 265     -26.483 -27.581 -24.587  1.00  0.00           C  
ATOM   4397  CD  LYS P 265     -26.053 -26.481 -25.565  1.00  0.00           C  
ATOM   4398  CE  LYS P 265     -27.320 -25.903 -26.218  1.00  0.00           C  
ATOM   4399  NZ  LYS P 265     -27.035 -24.744 -27.077  1.00  0.00           N1+
ATOM   4400  H   LYS P 265     -25.935 -27.953 -21.439  1.00  0.00           H  
ATOM   4401  HA  LYS P 265     -26.907 -29.835 -23.478  1.00  0.00           H  
ATOM   4402 1HB  LYS P 265     -24.754 -28.904 -24.714  1.00  0.00           H  
ATOM   4403 2HB  LYS P 265     -24.673 -27.715 -23.380  1.00  0.00           H  
ATOM   4404 1HG  LYS P 265     -27.070 -27.107 -23.773  1.00  0.00           H  
ATOM   4405 2HG  LYS P 265     -27.135 -28.292 -25.136  1.00  0.00           H  
ATOM   4406 1HD  LYS P 265     -25.390 -26.901 -26.336  1.00  0.00           H  
ATOM   4407 2HD  LYS P 265     -25.512 -25.689 -25.026  1.00  0.00           H  
ATOM   4408 1HE  LYS P 265     -28.002 -25.602 -25.409  1.00  0.00           H  
ATOM   4409 2HE  LYS P 265     -27.793 -26.672 -26.846  1.00  0.00           H  
ATOM   4410 1HZ  LYS P 265     -27.706 -24.705 -27.817  1.00  0.00           H  
ATOM   4411 2HZ  LYS P 265     -26.117 -24.832 -27.463  1.00  0.00           H  
ATOM   4412 3HZ  LYS P 265     -27.087 -23.905 -26.535  1.00  0.00           H  
ATOM   4413  N   LEU P 266     -24.748 -30.914 -21.464  1.00  0.00           N  
ATOM   4414  CA  LEU P 266     -23.964 -32.093 -21.120  1.00  0.00           C  
ATOM   4415  C   LEU P 266     -24.778 -33.127 -20.357  1.00  0.00           C  
ATOM   4416  O   LEU P 266     -24.248 -34.193 -20.027  1.00  0.00           O  
ATOM   4417  CB  LEU P 266     -22.718 -31.624 -20.345  1.00  0.00           C  
ATOM   4418  CG  LEU P 266     -21.731 -32.733 -19.921  1.00  0.00           C  
ATOM   4419  CD1 LEU P 266     -21.311 -33.654 -21.078  1.00  0.00           C  
ATOM   4420  CD2 LEU P 266     -20.469 -32.085 -19.327  1.00  0.00           C  
ATOM   4421  H   LEU P 266     -25.075 -30.325 -20.726  1.00  0.00           H  
ATOM   4422  HA  LEU P 266     -23.615 -32.564 -22.051  1.00  0.00           H  
ATOM   4423 1HB  LEU P 266     -23.062 -31.103 -19.427  1.00  0.00           H  
ATOM   4424 2HB  LEU P 266     -22.168 -30.903 -20.985  1.00  0.00           H  
ATOM   4425  HG  LEU P 266     -22.209 -33.345 -19.142  1.00  0.00           H  
ATOM   4426 1HD1 LEU P 266     -20.798 -33.066 -21.853  1.00  0.00           H  
ATOM   4427 2HD1 LEU P 266     -22.223 -34.106 -21.494  1.00  0.00           H  
ATOM   4428 3HD1 LEU P 266     -20.605 -34.415 -20.714  1.00  0.00           H  
ATOM   4429 1HD2 LEU P 266     -20.755 -31.360 -18.550  1.00  0.00           H  
ATOM   4430 2HD2 LEU P 266     -19.940 -31.570 -20.143  1.00  0.00           H  
ATOM   4431 3HD2 LEU P 266     -19.841 -32.854 -18.854  1.00  0.00           H  
ATOM   4432  N   PHE P 267     -26.047 -32.837 -20.073  1.00  0.00           N  
ATOM   4433  CA  PHE P 267     -26.925 -33.724 -19.317  1.00  0.00           C  
ATOM   4434  C   PHE P 267     -27.081 -35.096 -19.983  1.00  0.00           C  
ATOM   4435  O   PHE P 267     -26.504 -35.358 -21.037  1.00  0.00           O  
ATOM   4436  CB  PHE P 267     -28.298 -33.038 -19.462  1.00  0.00           C  
ATOM   4437  CG  PHE P 267     -29.421 -33.785 -18.766  1.00  0.00           C  
ATOM   4438  CD1 PHE P 267     -30.466 -34.361 -19.516  1.00  0.00           C  
ATOM   4439  CD2 PHE P 267     -29.421 -33.907 -17.363  1.00  0.00           C  
ATOM   4440  CE1 PHE P 267     -31.500 -35.057 -18.866  1.00  0.00           C  
ATOM   4441  CE2 PHE P 267     -30.455 -34.605 -16.715  1.00  0.00           C  
ATOM   4442  CZ  PHE P 267     -31.494 -35.180 -17.466  1.00  0.00           C  
ATOM   4443  NT  PHE P 267     -27.875 -35.981 -19.355  1.00  0.00           N  
ATOM   4444  CAT PHE P 267     -28.073 -37.284 -19.910  1.00  0.00           C  
ATOM   4445  H   PHE P 267     -26.417 -31.966 -20.395  1.00  0.00           H  
ATOM   4446  HA  PHE P 267     -26.630 -33.817 -18.261  1.00  0.00           H  
ATOM   4447 1HB  PHE P 267     -28.518 -32.969 -20.538  1.00  0.00           H  
ATOM   4448 2HB  PHE P 267     -28.250 -32.032 -19.020  1.00  0.00           H  
ATOM   4449  HD1 PHE P 267     -30.472 -34.268 -20.592  1.00 20.00           H  
ATOM   4450  HD2 PHE P 267     -28.625 -33.463 -16.784  1.00 20.00           H  
ATOM   4451  HE1 PHE P 267     -32.300 -35.498 -19.443  1.00 20.00           H  
ATOM   4452  HE2 PHE P 267     -30.451 -34.699 -15.639  1.00 20.00           H  
ATOM   4453  HZ  PHE P 267     -32.288 -35.716 -16.968  1.00 20.00           H  
ATOM   4454 1HA  PHE P 267     -27.109 -37.809 -19.985  1.00  0.00           H  
ATOM   4455 2HA  PHE P 267     -28.520 -37.182 -20.910  1.00  0.00           H  
ATOM   4456 3HA  PHE P 267     -28.740 -37.868 -19.259  1.00  0.00           H  
ATOM   4457  HNT PHE P 267     -28.327 -35.728 -18.500  1.00  0.00           H  
TER    4458      PHE P 267 
HETATM 4459  C1  JLW H   0     -14.089 -14.908 -19.939  1.00  0.00           C  
HETATM 4460  N1  JLW H   0     -14.065 -14.845 -21.278  1.00  0.00           N  
HETATM 4461  O1  JLW H   0     -13.076 -14.888 -19.265  1.00  0.00           O  
HETATM 4462  S   JLW H   0     -20.764 -18.328 -16.799  1.00  0.00           S2+
HETATM 4463  C2  JLW H   0     -15.274 -14.876 -22.094  1.00  0.00           C  
HETATM 4464  N10 JLW H   0     -17.144 -17.732 -17.331  1.00  0.00           N  
HETATM 4465  O2  JLW H   0     -15.326 -17.398 -19.374  1.00  0.00           O  
HETATM 4466  C3  JLW H   0     -12.811 -14.729 -22.015  1.00  0.00           C  
HETATM 4467  N3  JLW H   0     -19.471 -17.355 -17.193  1.00  0.00           N  
HETATM 4468  O3  JLW H   0     -21.378 -17.854 -15.599  1.00  0.00           O1-
HETATM 4469  C4  JLW H   0     -15.420 -15.007 -19.235  1.00  0.00           C  
HETATM 4470  N4  JLW H   0     -19.948 -19.755 -16.497  1.00  0.00           N  
HETATM 4471  O4  JLW H   0     -21.613 -18.488 -17.936  1.00  0.00           O1-
HETATM 4472  C5  JLW H   0     -16.836 -14.043 -17.548  1.00  0.00           C  
HETATM 4473  N5  JLW H   0     -17.746 -20.466 -16.530  1.00  0.00           N  
HETATM 4474  O5  JLW H   0     -16.664 -22.950 -17.526  1.00  0.00           O  
HETATM 4475  C6  JLW H   0     -15.943 -13.867 -18.602  1.00  0.00           C  
HETATM 4476  C7  JLW H   0     -15.824 -16.280 -18.786  1.00  0.00           C  
HETATM 4477  C8  JLW H   0     -16.734 -16.437 -17.728  1.00  0.00           C  
HETATM 4478  C9  JLW H   0     -17.229 -15.294 -17.111  1.00  0.00           C  
HETATM 4479  C10 JLW H   0     -15.569 -12.474 -19.039  1.00  0.00           C  
HETATM 4480  C11 JLW H   0     -18.427 -18.138 -17.090  1.00  0.00           C  
HETATM 4481  C12 JLW H   0     -18.678 -19.500 -16.696  1.00  0.00           C  
HETATM 4482  C13 JLW H   0     -18.178 -21.758 -16.026  1.00  0.00           C  
HETATM 4483  C14 JLW H   0     -17.542 -22.099 -14.645  1.00  0.00           C  
HETATM 4484  C15 JLW H   0     -17.948 -22.803 -17.058  1.00  0.00           C  
HETATM 4485  C16 JLW H   0     -17.752 -23.580 -14.329  1.00  0.00           C  
HETATM 4486  C17 JLW H   0     -16.042 -21.804 -14.654  1.00  0.00           C  
HETATM 4487  C18 JLW H   0     -18.200 -21.266 -13.544  1.00  0.00           C  
HETATM 4488  C19 JLW H   0     -18.749 -23.693 -17.670  1.00  0.00           C  
HETATM 4489  C20 JLW H   0     -17.938 -24.439 -18.563  1.00  0.00           C  
HETATM 4490  C21 JLW H   0     -16.687 -23.964 -18.450  1.00  0.00           C  
HETATM 4491  C22 JLW H   0     -15.389 -24.299 -19.090  1.00  0.00           C  
HETATM 4492  H1  JLW H   0     -15.676 -13.841 -22.052  1.00  0.00           H  
HETATM 4493  H2  JLW H   0     -15.986 -15.597 -21.643  1.00  0.00           H  
HETATM 4494  H3  JLW H   0     -14.993 -15.151 -23.131  1.00  0.00           H  
HETATM 4495  H4  JLW H   0     -16.412 -18.430 -17.213  1.00  0.00           H  
HETATM 4496  H5  JLW H   0     -15.586 -18.154 -18.842  1.00  0.00           H  
HETATM 4497  H6  JLW H   0     -12.684 -15.709 -22.523  1.00  0.00           H  
HETATM 4498  H7  JLW H   0     -11.991 -14.548 -21.291  1.00  0.00           H  
HETATM 4499  H8  JLW H   0     -12.911 -13.909 -22.754  1.00  0.00           H  
HETATM 4500  H9  JLW H   0     -17.236 -13.170 -17.054  1.00  0.00           H  
HETATM 4501  H10 JLW H   0     -16.769 -20.327 -16.741  1.00  0.00           H  
HETATM 4502  H11 JLW H   0     -17.923 -15.384 -16.288  1.00  0.00           H  
HETATM 4503  H12 JLW H   0     -16.035 -12.299 -20.032  1.00  0.00           H  
HETATM 4504  H13 JLW H   0     -14.464 -12.401 -19.122  1.00  0.00           H  
HETATM 4505  H14 JLW H   0     -15.962 -11.742 -18.303  1.00  0.00           H  
HETATM 4506  H15 JLW H   0     -19.284 -21.746 -15.923  1.00  0.00           H  
HETATM 4507  H16 JLW H   0     -17.275 -24.209 -15.111  1.00  0.00           H  
HETATM 4508  H17 JLW H   0     -18.838 -23.811 -14.302  1.00  0.00           H  
HETATM 4509  H18 JLW H   0     -17.293 -23.826 -13.348  1.00  0.00           H  
HETATM 4510  H19 JLW H   0     -15.866 -20.728 -14.868  1.00  0.00           H  
HETATM 4511  H20 JLW H   0     -15.542 -22.409 -15.441  1.00  0.00           H  
HETATM 4512  H21 JLW H   0     -15.603 -22.045 -13.662  1.00  0.00           H  
HETATM 4513  H22 JLW H   0     -19.172 -21.718 -13.252  1.00  0.00           H  
HETATM 4514  H23 JLW H   0     -18.385 -20.234 -13.910  1.00  0.00           H  
HETATM 4515  H24 JLW H   0     -17.541 -21.233 -12.650  1.00  0.00           H  
HETATM 4516  H25 JLW H   0     -19.810 -23.817 -17.511  1.00  0.00           H  
HETATM 4517  H26 JLW H   0     -18.265 -25.238 -19.212  1.00  0.00           H  
HETATM 4518  H27 JLW H   0     -14.792 -24.938 -18.405  1.00  0.00           H  
HETATM 4519  H28 JLW H   0     -14.822 -23.367 -19.299  1.00  0.00           H  
HETATM 4520  H29 JLW H   0     -15.569 -24.854 -20.035  1.00  0.00           H  
HETATM 4521  C1  LIG H   0     -14.089 -14.908 -19.939  1.00  0.00           C  
HETATM 4522  N1  LIG H   0     -14.065 -14.845 -21.278  1.00  0.00           N  
HETATM 4523  O1  LIG H   0     -13.076 -14.888 -19.265  1.00  0.00           O  
HETATM 4524  S   LIG H   0     -20.764 -18.328 -16.799  1.00  0.00           S2+
HETATM 4525  C2  LIG H   0     -15.274 -14.876 -22.094  1.00  0.00           C  
HETATM 4526  N10 LIG H   0     -17.144 -17.732 -17.331  1.00  0.00           N  
HETATM 4527  O2  LIG H   0     -15.326 -17.398 -19.374  1.00  0.00           O  
HETATM 4528  C3  LIG H   0     -12.811 -14.729 -22.015  1.00  0.00           C  
HETATM 4529  N3  LIG H   0     -19.471 -17.355 -17.193  1.00  0.00           N  
HETATM 4530  O3  LIG H   0     -21.378 -17.854 -15.599  1.00  0.00           O1-
HETATM 4531  C4  LIG H   0     -15.420 -15.007 -19.235  1.00  0.00           C  
HETATM 4532  N4  LIG H   0     -19.948 -19.755 -16.497  1.00  0.00           N  
HETATM 4533  O4  LIG H   0     -21.613 -18.488 -17.936  1.00  0.00           O1-
HETATM 4534  C5  LIG H   0     -16.836 -14.043 -17.548  1.00  0.00           C  
HETATM 4535  N5  LIG H   0     -17.746 -20.466 -16.530  1.00  0.00           N  
HETATM 4536  O5  LIG H   0     -16.664 -22.950 -17.526  1.00  0.00           O  
HETATM 4537  C6  LIG H   0     -15.943 -13.867 -18.602  1.00  0.00           C  
HETATM 4538  C7  LIG H   0     -15.824 -16.280 -18.786  1.00  0.00           C  
HETATM 4539  C8  LIG H   0     -16.734 -16.437 -17.728  1.00  0.00           C  
HETATM 4540  C9  LIG H   0     -17.229 -15.294 -17.111  1.00  0.00           C  
HETATM 4541  C11 LIG H   0     -18.427 -18.138 -17.090  1.00  0.00           C  
HETATM 4542  C12 LIG H   0     -18.678 -19.500 -16.696  1.00  0.00           C  
HETATM 4543  C13 LIG H   0     -18.178 -21.758 -16.026  1.00  0.00           C  
HETATM 4544  C14 LIG H   0     -17.542 -22.099 -14.645  1.00  0.00           C  
HETATM 4545  C15 LIG H   0     -17.948 -22.803 -17.058  1.00  0.00           C  
HETATM 4546  C16 LIG H   0     -17.752 -23.580 -14.329  1.00  0.00           C  
HETATM 4547  C17 LIG H   0     -16.042 -21.804 -14.654  1.00  0.00           C  
HETATM 4548  C18 LIG H   0     -18.200 -21.266 -13.544  1.00  0.00           C  
HETATM 4549  C19 LIG H   0     -18.749 -23.693 -17.670  1.00  0.00           C  
HETATM 4550  C20 LIG H   0     -17.938 -24.439 -18.563  1.00  0.00           C  
HETATM 4551  C21 LIG H   0     -16.687 -23.964 -18.450  1.00  0.00           C  
HETATM 4552  C22 LIG H   0     -15.389 -24.299 -19.090  1.00  0.00           C  
HETATM 4553  H6  LIG H   0     -15.659 -12.877 -18.926  1.00  0.00           H  
HETATM 4554  H1  LIG H   0     -15.676 -13.841 -22.052  1.00  0.00           H  
HETATM 4555  H2  LIG H   0     -15.986 -15.597 -21.643  1.00  0.00           H  
HETATM 4556  H3  LIG H   0     -14.993 -15.151 -23.131  1.00  0.00           H  
HETATM 4557  H4  LIG H   0     -16.412 -18.430 -17.213  1.00  0.00           H  
HETATM 4558  H5  LIG H   0     -15.586 -18.154 -18.842  1.00  0.00           H  
HETATM 4559  H6  LIG H   0     -12.684 -15.709 -22.523  1.00  0.00           H  
HETATM 4560  H7  LIG H   0     -11.991 -14.548 -21.291  1.00  0.00           H  
HETATM 4561  H8  LIG H   0     -12.911 -13.909 -22.754  1.00  0.00           H  
HETATM 4562  H9  LIG H   0     -17.236 -13.170 -17.054  1.00  0.00           H  
HETATM 4563  H10 LIG H   0     -16.769 -20.327 -16.741  1.00  0.00           H  
HETATM 4564  H11 LIG H   0     -17.923 -15.384 -16.288  1.00  0.00           H  
HETATM 4565  H15 LIG H   0     -19.284 -21.746 -15.923  1.00  0.00           H  
HETATM 4566  H16 LIG H   0     -17.275 -24.209 -15.111  1.00  0.00           H  
HETATM 4567  H17 LIG H   0     -18.838 -23.811 -14.302  1.00  0.00           H  
HETATM 4568  H18 LIG H   0     -17.293 -23.826 -13.348  1.00  0.00           H  
HETATM 4569  H19 LIG H   0     -15.866 -20.728 -14.868  1.00  0.00           H  
HETATM 4570  H20 LIG H   0     -15.542 -22.409 -15.441  1.00  0.00           H  
HETATM 4571  H21 LIG H   0     -15.603 -22.045 -13.662  1.00  0.00           H  
HETATM 4572  H22 LIG H   0     -19.172 -21.718 -13.252  1.00  0.00           H  
HETATM 4573  H23 LIG H   0     -18.385 -20.234 -13.910  1.00  0.00           H  
HETATM 4574  H24 LIG H   0     -17.541 -21.233 -12.650  1.00  0.00           H  
HETATM 4575  H25 LIG H   0     -19.810 -23.817 -17.511  1.00  0.00           H  
HETATM 4576  H26 LIG H   0     -18.265 -25.238 -19.212  1.00  0.00           H  
HETATM 4577  H27 LIG H   0     -14.792 -24.938 -18.405  1.00  0.00           H  
HETATM 4578  H28 LIG H   0     -14.822 -23.367 -19.299  1.00  0.00           H  
HETATM 4579  H29 LIG H   0     -15.569 -24.854 -20.035  1.00  0.00           H  
CONECT    1    2    9   12
CONECT    2    1    3    5   13
CONECT    3    2    4    4
CONECT    4    3    3
CONECT    5    2    6   14   15
CONECT    6    5    7    7    8
CONECT    7    6    6
CONECT    8    6
CONECT    9    1   10   10   11
CONECT   10    9    9
CONECT   11    9   17   18   16
CONECT   12    1
CONECT   13    2
CONECT   14    5
CONECT   15    5
CONECT   16   11
CONECT   17   11
CONECT   18   11
CONECT 1256 1258 1258 1259
CONECT 1257 1259 1266
CONECT 1258 1256 1256
CONECT 1259 1256 1257 1260 1267
CONECT 1260 1259 1261 1268 1269
CONECT 1261 1260 1262 1263 1263
CONECT 1262 1261 1264 1270
CONECT 1263 1261 1261 1265 1271
CONECT 1264 1262 1265 1265 1272
CONECT 1265 1263 1264 1264
CONECT 1266 1257
CONECT 1267 1259
CONECT 1268 1260
CONECT 1269 1260
CONECT 1270 1262
CONECT 1271 1263
CONECT 1272 1264
CONECT 1298 2577
CONECT 1801 1802 1810
CONECT 1802 1801 1803 1805 1811
CONECT 1803 1802 1804 1804 1808
CONECT 1804 1803 1803
CONECT 1805 1802 1806 1807 1812
CONECT 1806 1805 1813 1814 1815
CONECT 1807 1805 1816 1817 1818
CONECT 1808 1803 1809 1822
CONECT 1809 1808 1820 1821 1819
CONECT 1810 1801
CONECT 1811 1802
CONECT 1812 1805
CONECT 1813 1806
CONECT 1814 1806
CONECT 1815 1806
CONECT 1816 1807
CONECT 1817 1807
CONECT 1818 1807
CONECT 1819 1809
CONECT 1820 1809
CONECT 1821 1809
CONECT 1822 1808
CONECT 1823 1825 1825 1826
CONECT 1824 1826 1829 1836
CONECT 1825 1823 1823
CONECT 1826 1823 1824 1827 1837
CONECT 1827 1826 1828 1838 1839
CONECT 1828 1827 1832 1833 1833
CONECT 1829 1824 1830 1830 1831
CONECT 1830 1829 1829
CONECT 1831 1829 1843 1844 1845
CONECT 1832 1828 1834 1840
CONECT 1833 1828 1828 1835 1841
CONECT 1834 1832 1835 1835 1842
CONECT 1835 1833 1834 1834
CONECT 1836 1824
CONECT 1837 1826
CONECT 1838 1827
CONECT 1839 1827
CONECT 1840 1832
CONECT 1841 1833
CONECT 1842 1834
CONECT 1843 1831
CONECT 1844 1831
CONECT 1845 1831
CONECT 1870 1872 1872 1873
CONECT 1871 1873 1880
CONECT 1872 1870 1870
CONECT 1873 1870 1871 1874 1881
CONECT 1874 1873 1875 1882 1883
CONECT 1875 1874 1876 1877 1877
CONECT 1876 1875 1878 1884
CONECT 1877 1875 1875 1879 1885
CONECT 1878 1876 1879 1879 1886
CONECT 1879 1877 1878 1878
CONECT 1880 1871
CONECT 1881 1873
CONECT 1882 1874
CONECT 1883 1874
CONECT 1884 1876
CONECT 1885 1877
CONECT 1886 1878
CONECT 2577 1298
CONECT 2660 2662 2662 2663
CONECT 2661 2663 2670
CONECT 2662 2660 2660
CONECT 2663 2660 2661 2664 2671
CONECT 2664 2663 2665 2672 2673
CONECT 2665 2664 2666 2667 2667
CONECT 2666 2665 2668 2674
CONECT 2667 2665 2665 2669 2675
CONECT 2668 2666 2669 2669 2676
CONECT 2669 2667 2668 2668
CONECT 2670 2661
CONECT 2671 2663
CONECT 2672 2664
CONECT 2673 2664
CONECT 2674 2666
CONECT 2675 2667
CONECT 2676 2668
CONECT 3231 3233 3233 3234 3237
CONECT 3232 3234 3243
CONECT 3233 3231 3231
CONECT 3234 3231 3232 3235 3244
CONECT 3235 3234 3236 3245 3246
CONECT 3236 3235 3239 3240 3240
CONECT 3237 3231 3238 3253
CONECT 3238 3237 3250 3251 3252
CONECT 3239 3236 3241 3247
CONECT 3240 3236 3236 3242 3248
CONECT 3241 3239 3242 3242 3249
CONECT 3242 3240 3241 3241
CONECT 3243 3232
CONECT 3244 3234
CONECT 3245 3235
CONECT 3246 3235
CONECT 3247 3239
CONECT 3248 3240
CONECT 3249 3241
CONECT 3250 3238
CONECT 3251 3238
CONECT 3252 3238
CONECT 3253 3237
CONECT 3254 3255 3262 3265
CONECT 3255 3254 3256 3258 3266
CONECT 3256 3255 3257 3257
CONECT 3257 3256 3256
CONECT 3258 3255 3259 3260 3267
CONECT 3259 3258 3261 3268 3269
CONECT 3260 3258 3270 3271 3272
CONECT 3261 3259 3273 3274 3275
CONECT 3262 3254 3263 3263 3264
CONECT 3263 3262 3262
CONECT 3264 3262 3277 3278 3276
CONECT 3265 3254
CONECT 3266 3255
CONECT 3267 3258
CONECT 3268 3259
CONECT 3269 3259
CONECT 3270 3260
CONECT 3271 3260
CONECT 3272 3260
CONECT 3273 3261
CONECT 3274 3261
CONECT 3275 3261
CONECT 3276 3264
CONECT 3277 3264
CONECT 3278 3264
CONECT 3688 3689 3697
CONECT 3689 3688 3690 3692 3698
CONECT 3690 3689 3691 3691 3695
CONECT 3691 3690 3690
CONECT 3692 3689 3693 3694 3699
CONECT 3693 3692 3700 3701 3702
CONECT 3694 3692 3703 3704 3705
CONECT 3695 3690 3696 3709
CONECT 3696 3695 3707 3708 3706
CONECT 3697 3688
CONECT 3698 3689
CONECT 3699 3692
CONECT 3700 3693
CONECT 3701 3693
CONECT 3702 3693
CONECT 3703 3694
CONECT 3704 3694
CONECT 3705 3694
CONECT 3706 3696
CONECT 3707 3696
CONECT 3708 3696
CONECT 3709 3695
CONECT 3710 3711 3717 3720
CONECT 3711 3710 3712 3714 3721
CONECT 3712 3711 3713 3713
CONECT 3713 3712 3712
CONECT 3714 3711 3715 3716 3722
CONECT 3715 3714 3726
CONECT 3716 3714 3723 3724 3725
CONECT 3717 3710 3718 3718 3719
CONECT 3718 3717 3717
CONECT 3719 3717 3728 3729 3727
CONECT 3720 3710
CONECT 3721 3711
CONECT 3722 3714
CONECT 3723 3716
CONECT 3724 3716
CONECT 3725 3716
CONECT 3726 3715
CONECT 3727 3719
CONECT 3728 3719
CONECT 3729 3719
CONECT 4432 4433 4445
CONECT 4433 4432 4434 4436 4446
CONECT 4434 4433 4435 4435 4443
CONECT 4435 4434 4434
CONECT 4436 4433 4437 4447 4448
CONECT 4437 4436 4438 4438 4439
CONECT 4438 4437 4437 4440 4449
CONECT 4439 4437 4441 4441 4450
CONECT 4440 4438 4442 4442 4451
CONECT 4441 4439 4439 4442 4452
CONECT 4442 4440 4440 4441 4453
CONECT 4443 4434 4444 4457
CONECT 4444 4443 4455 4456 4454
CONECT 4445 4432
CONECT 4446 4433
CONECT 4447 4436
CONECT 4448 4436
CONECT 4449 4438
CONECT 4450 4439
CONECT 4451 4440
CONECT 4452 4441
CONECT 4453 4442
CONECT 4454 4444
CONECT 4455 4444
CONECT 4456 4444
CONECT 4457 4443
CONECT 4459 4460 4461 4461 4469
CONECT 4460 4459 4463 4466
CONECT 4461 4459 4459
CONECT 4462 4467 4468 4470 4471
CONECT 4463 4460 4492 4493 4494
CONECT 4464 4477 4480 4495
CONECT 4465 4476 4496
CONECT 4466 4460 4497 4498 4499
CONECT 4467 4462 4480 4480
CONECT 4468 4462
CONECT 4469 4459 4475 4475 4476
CONECT 4470 4462 4481 4481
CONECT 4471 4462
CONECT 4472 4475 4478 4478 4500
CONECT 4473 4481 4482 4501
CONECT 4474 4484 4490
CONECT 4475 4469 4469 4472 4479
CONECT 4476 4465 4469 4477 4477
CONECT 4477 4464 4476 4476 4478
CONECT 4478 4472 4472 4477 4502
CONECT 4479 4475 4503 4504 4505
CONECT 4480 4464 4467 4467 4481
CONECT 4481 4470 4470 4473 4480
CONECT 4482 4473 4483 4484 4506
CONECT 4483 4482 4485 4486 4487
CONECT 4484 4474 4482 4488 4488
CONECT 4485 4483 4507 4508 4509
CONECT 4486 4483 4510 4511 4512
CONECT 4487 4483 4513 4514 4515
CONECT 4488 4484 4484 4489 4516
CONECT 4489 4488 4490 4490 4517
CONECT 4490 4474 4489 4489 4491
CONECT 4491 4490 4518 4519 4520
CONECT 4492 4463
CONECT 4493 4463
CONECT 4494 4463
CONECT 4495 4464
CONECT 4496 4465
CONECT 4497 4466
CONECT 4498 4466
CONECT 4499 4466
CONECT 4500 4472
CONECT 4501 4473
CONECT 4502 4478
CONECT 4503 4479
CONECT 4504 4479
CONECT 4505 4479
CONECT 4506 4482
CONECT 4507 4485
CONECT 4508 4485
CONECT 4509 4485
CONECT 4510 4486
CONECT 4511 4486
CONECT 4512 4486
CONECT 4513 4487
CONECT 4514 4487
CONECT 4515 4487
CONECT 4516 4488
CONECT 4517 4489
CONECT 4518 4491
CONECT 4519 4491
CONECT 4520 4491
CONECT 4521 4522 4523 4523 4531
CONECT 4522 4521 4525 4528
CONECT 4523 4521 4521
CONECT 4524 4529 4530 4532 4533
CONECT 4525 4522 4554 4555 4556
CONECT 4526 4539 4541 4557
CONECT 4527 4538 4558
CONECT 4528 4522 4559 4560 4561
CONECT 4529 4524 4541 4541
CONECT 4530 4524
CONECT 4531 4521 4537 4537 4538
CONECT 4532 4524 4542 4542
CONECT 4533 4524
CONECT 4534 4537 4540 4540 4562
CONECT 4535 4542 4543 4563
CONECT 4536 4545 4551
CONECT 4537 4531 4531 4534 4553
CONECT 4538 4527 4531 4539 4539
CONECT 4539 4526 4538 4538 4540
CONECT 4540 4534 4534 4539 4564
CONECT 4541 4526 4529 4529 4542
CONECT 4542 4532 4532 4535 4541
CONECT 4543 4535 4544 4545 4565
CONECT 4544 4543 4546 4547 4548
CONECT 4545 4536 4543 4549 4549
CONECT 4546 4544 4566 4567 4568
CONECT 4547 4544 4569 4570 4571
CONECT 4548 4544 4572 4573 4574
CONECT 4549 4545 4545 4550 4575
CONECT 4550 4549 4551 4551 4576
CONECT 4551 4536 4550 4550 4552
CONECT 4552 4551 4577 4578 4579
CONECT 4553 4537
CONECT 4554 4525
CONECT 4555 4525
CONECT 4556 4525
CONECT 4557 4526
CONECT 4558 4527
CONECT 4559 4528
CONECT 4560 4528
CONECT 4561 4528
CONECT 4562 4534
CONECT 4563 4535
CONECT 4564 4540
CONECT 4565 4543
CONECT 4566 4546
CONECT 4567 4546
CONECT 4568 4546
CONECT 4569 4547
CONECT 4570 4547
CONECT 4571 4547
CONECT 4572 4548
CONECT 4573 4548
CONECT 4574 4548
CONECT 4575 4549
CONECT 4576 4550
CONECT 4577 4552
CONECT 4578 4552
CONECT 4579 4552
END
