# Supplementary material for: A Fluorescent Probe Enables the Discovery of Improved Antagonists Targeting the Intracellular Allosteric Site of the Chemokine Receptor CCR7
Source: J Med Chem. 2025 Feb 12;68(4):4308–33. doi: 10.1021/acs.jmedchem.4c02102 (PMC11873976; doi:10.1021/acs.jmedchem.4c02102)
Supplement: Supplementary file 5 — jm4c02102_si_005.csv [file jm4c02102_si_005.csv]

Compound;SMILES;Ki [nM]
10;O=C(N(C)C)C1=CC=CC(NC(C(N[C@@H](C2=CC=C(C)O2)C(C)(C)C)=N3)=NS3(=O)=O)=C1O;9.85
20a;O=C(N(C)CC#C)C1=CC=CC(NC(C(N[C@@H](C2=CC=C(C)O2)C(C)(C)C)=N3)=NS3(=O)=O)=C1O;19.5
20b;O=C(NCC#C)C1=CC=CC(NC(C(N[C@@H](C2=CC=C(C)O2)C(C)(C)C)=N3)=NS3(=O)=O)=C1O;1090
20c;O=C(NCC#C)C1=CC=CC(NC(C(N[C@@H](C2=CC=C(C)O2)C(C)C)=N3)=NS3(=O)=O)=C1O;2570
20d;O=C(NCC#C)C1=CC=CC(NC(C(N[C@@H](C2=CC=C(C)O2)CC)=N3)=NS3(=O)=O)=C1O;n.e.
Cmpd2105;O=C(N(C)C)C1=C(C)C=CC(NC(C(N[C@@H](C2=CC=C(C)O2)C(C)(C)C)=N3)=NS3(=O)=O)=C1O;98.8
21a;O=C(NCC#C)C1=CC=CC(NC2=C(NCC(C)(C)C)C(C2=O)=O)=C1O;n.e.
21b;O=C(NCC#C)C1=CC=CC(NC2=C(NC3CCC3)C(C2=O)=O)=C1O;n.e.
21c;O=C(NCC#C)C1=CC=CC(NC2=C(NC3CCCC3)C(C2=O)=O)=C1O;n.e.
21d;O=C(NCC#C)C1=CC=CC(NC2=C(NC3CCCCC3)C(C2=O)=O)=C1O;n.e.
21e;O=C(NCC#C)C1=CC=CC(NC2=C(NC34CC5CC(C4)CC(C5)C3)C(C2=O)=O)=C1O;n.e.
21f;O=C(NCC#C)C1=CC=CC(NC2=C(NC(C3CC3)C4CC4)C(C2=O)=O)=C1O;n.e.
21g;O=C(NCC#C)C1=CC=CC(NC2=C(NC(C3=CC=CC=C3)C4=CC=CC=C4)C(C2=O)=O)=C1O;n.e.
21h;O=C(NCC#C)C1=CC=CC(NC2=C(NC(C3=NC=CC=C3)C4=NC=CC=C4)C(C2=O)=O)=C1O;n.e.
21i;O=C(NCC#C)C1=CC=CC(NC2=C(N[C@@H](C3=CN=CN=C3)C(C)(C)C)C(C2=O)=O)=C1O;n.e.
21j;O=C(NCC#C)C1=CC=CC(NC2=C(N[C@@H](C3=C(Cl)N=C(Cl)S3)C(C)(C)C)C(C2=O)=O)=C1O;n.e.
21k;O=C(NCC#C)C1=CC=CC(NC2=C(N[C@@H](C3=NOC(C4=CC=C(Cl)C=C4)=C3)C(C)(C)C)C(C2=O)=O)=C1O;n.e.
21l;O=C(NCC#C)C1=CC=CC(NC2=C(N[C@@H](C3=CC=C(C)S3)C(C)(C)C)C(C2=O)=O)=C1O;4200
21m;O=C(NCC#C)C1=CC=CC(NC2=C(N[C@@H](C3=CC=C(C)O3)C(C)(C)C)C(C2=O)=O)=C1O;36.2
Navarixin;O=C(N(C)C)C1=CC=CC(NC2=C(N[C@@H](C3=CC=C(C)O3)C(C)(C)C)C(C2=O)=O)=C1O;7790
;;;;;;;;;;;;;;;;;;;;;;;;;;
;;;;;;;;;;;;;;;;;;;;;;;;;;
;;;;;;;;;;;;;;;;;;;;;;;;;;
n.e.: no effect ;;;;;;;;;;;;;;;;;;;;;;;;;;
